# Supplementary material for: Towards standardization of human adipose-derived stromal cells secretomes
Source: Stem Cell Rev Rep. 2023 Jun 10;19(7):2131–40. doi: 10.1007/s12015-023-10567-5 (PMC10579120; doi:10.1007/s12015-023-10567-5)
Supplement: Supplementary file 1 — The Supplementary Material is composed of seven tables (tabs S1-S7): S1. Detailed overview of the nine ASC secretomics studies analyzed. S2. List of proteins identified by ASC secretomics studies exploring 16 hours of normal culturing. S3. List of proteins identified by ASC secretomics studies exploring 48 hours of normal culturing. S4. List of proteins identified by ASC secretomics studies exploring 72 hours of normal culturing. S5. List of proteins identified by ASC secretomics studies exploring hypoxic culturing. S6. List of proteins identified by ASC secretomics studies exploring exposure to proinflammatory cytokines as a culturing condition. S7. Gene Ontology analysis of the common proteins found within ASC secretomes resulted from normal culturing (48 and 72 hours), and within ASC secretomes resulted of proinflammatory cytokines exposure - biological processes and molecular function enrichment. (XLSX 101 kb) [file 12015_2023_10567_MOESM1_ESM.xlsx]

## Sheet: Table S1
Immunophenotype described?	NO	YES	YES	YES	YES		YES		YES		NO		NO
Adipose tissue source	Subcutaneous	Subcutaneous	Gonadal	Not informed	Subcutaneous		Subcutaneous		Subcutaneous		Subcutaneous		Subcutaneous
Donor sex	FEMALE	FEMALE	MALE	FEMALE	ND		FEMALE		ND		FEMALE		MALE/FEMALE
Donor age	Not informed	Not informed	5	46	Not informed		under 50		Not informed		41.3 ± 8.9		Not informed
Passage number of the cells used for secretome collection	1	3 - 4	16 - 35	1 - 5	2 - 5		3 - 4		4		2		5 - 6
Secretomics technique	2D-gel, MS	LC/MS-MS	1D-gel, MS	Nano LC-MS/MS	LC-MS/MS		Nano LC-MS/MS		LC-MS/MS		2D-LC-MS/MS + ELISA + array		Nano LC-MS/MS
Author, year	Zvonic et al., 2007	Kehl et al., 2019	Chiellini et al., 2008	Nakashima et al., 2018	Lee M. J. et al., 2009		Kalinina et al., 2015		Lee Y., et al., 2021		Frazier, et al., 2013		Amodeo et al., 2021
Pre-conditioning	Normoxia	Normoxia	Normoxia	Normoxia	Normoxia (all identified proteins)	Cytokines (TNF-a)	Normoxia	Hypoxia (1%)	Normoxia	Cytokines (IL-1b + TNF-a)	Normoxia	Hypoxia (5%)	Normoxia
Exposure duration	16 hours	16 hours	48 hours	48 hours	48 hours	48 hours	48 hours	48 hours	48 hours		72 hours		72 hours
# proteins identified	129	685	72	109	187	118	100	14	272	76	71	5	357
	Secretome of Primary Cultures of Human Adipose-derived Stem Cells: Modulation of Serpins by Adipogenesis	Proteomic analysis of human mesenchymal stromal cell secretomes: a systematic comparison of the angiogenic potential	Characterization of human mesenchymal stem cell secretome at early steps of adipocyte and osteoblast differentiation	A Liquid Chromatography with Tandem Mass Spectrometry-Based Proteomic Analysis of the Proteins Secreted by Human Adipose-Derived Mesenchymal Stem Cells	Proteomic analysis of tumor necrosis factor-alpha-induced secretome of human adipose tissue-derived mesenchymal stem cells		Characterization of secretomes provides evidence for adipose-derived mesenchymal stromal cells subtypes		Proteomic Analysis Reveals Commonly Secreted Proteins of Mesenchymal Stem Cells Derived from Bone Marrow, Adipose Tissue, and Synovial Membrane to Show Potential for Cartilage Regeneration in Knee Osteoarthritis		Impact of low oxygen on the secretome of human adipose-derived stromal/stem cell primary cultures		Secretome of human adipose-derived mesenchymal stem cell relieves pain and neuroinflammation independently of the route of administration in experimental osteoarthritis
	14-3-3 protein beta/alpha	Angio-associated migratory cell protein	78 kDa glucose-regulated protein	72 kDa type IV Collagenase	10 kDa heat shock protein, mitochondrial	10 kDa heat shock protein, mitochondrial	Actin, beta	ADAMT- s like 1	Serpin peptidase inhibitor, clade E, member 1	Actin-related protein 2/3 complex subunit 5	ADP-ribosyltransferase 4	Fibronectin	10 kDa heat shock protein
	14-3-3 protein epsilon	L-aminoadipate-semialdehyde dehydrogenase-phosphopantetheinyl transferase	Actin, beta	Adipocyte enhancer-binding protein 1	14-3-3 protein epsilon	14-3-3 protein epsilon	Actinin, alpha 1	inter-alpha (globulin) inhibitor H2	Myosin, heavy polypeptide 9, non-muscle	Agrin	Afamin	Transforming growth factor beta 1 induced protein	14-3-3 protein beta/alpha
	14-3-3 protein gamma	Isoform 2 of ATP-binding cassette sub-family F member 1	Actinin, alpha 1	Agrin	14-3-3 protein theta	14-3-3 protein theta	Actinin, alpha 4	EGF-like repeats and discoidin I-like domains 3	Insulin-like growth factor binding protein 4	Alpha-mannosidase 2	Albumin	Osteonectin	14-3-3 protein epsilon
	14-3-3 protein theta	3-ketoacyl-CoA thiolase, mitochondrial	Aldo-keto reductase family 1, member C1 (	Alpha-enolase	14-3-3 protein zeta/delta	14-3-3 protein zeta/delta	AE binding protein 1	ribonclease, Rnase family, 4	Vesicle amine transport protein 1 homolog	Aminopeptidase (Fragment)	Alpha-2-HS-glycoprotein	Collagen type I alpha 1	14-3-3 protein gamma
	14-3-3 protein zeta/delta	Acetyl-CoA acetyltransferase, mitochondrial	Alpha-enolase	Aminopeptidase N	40S ribosomal protein S12	40S ribosomal protein S18	Amyloid beta (A4) precursor protein	adrenomedullin	Phosphoserine aminotransferase	Annexin	Alpha-2-macroglobulin	Collagen type I alpha 2	14-3-3 protein zeta/delta
	14-3-3 sigma	Golgi resident protein GCP60	Basement membrane-specific heparan sulfate proteoglycan core protein precursor	Basement membrane-specific heparan sulfate proteoglycan core protein	40S ribosomal protein S18	60S acidic ribosomal protein P2	Arylsulfatase A	tyrosine-protein phosphatase non-receptor type substrate 1 (SIPRA)	40S ribosomal protein SA	Beta-1,4-galactosyltransferase 1	Alpha-fetoprotein		40S ribosomal protein S12
	Actin 1	Acyl-coenzyme A thioesterase 1	Calreticulin	Biglycan	40S ribosomal protein S24	60S ribosomal protein L31	Beta-2-microglobulin	fibrillin 2	Dystroglycan 1 (Dystrophin-associated glycoprotein 1)	Cartilage oligomeric matrix protein variant (Fragment)	Apolipoprotein A-I		40S ribosomal protein SA
	Actin 2	Beta-centractin	Calumenin	Cathepsin B	60 kDa heat shock protein, mitochondrial	78 kDa glucose-regulated protein	Biglycan	glypican 1	Filamin B, beta (Actin binding protein 278)	C-C motif chemokine	Apolipoprotein H		60S acidic ribosomal protein P1
	Actin cytoplasmic	Isoform 2 of Aminoacylase-1	Chaperonin	Cathepsin Z	60S acidic ribosomal protein P1	Actin, cytoplasmic	Bone morphogenetic protein 1	transketolase	Fibronectin 1	C-C motif chemokine 2	B-cell receptor-associated protein 31		Actin, alpha cardiac muscle 1
	Actin, alpha 2	Acylphosphatase-1	Chaperonin containing TCPI, subunit 8	CD109 antigen	60S acidic ribosomal protein P2	Actinin, alpha 1	Cadherin 2, type 1, N-cadherin (neuronal)	cartilage associated protein	Serpin peptidase inhibitor, clade E, member 2	cDNA FLJ34625 fis, clone KIDNE2015244, highly similar to Serine protease HTRA1	C1q and tumor necrosis factor related protein 1		Actin, cytoplasmic 2
	Actin, alpha 3	Disintegrin and metalloproteinase domain-containing protein 10	Coactosin-like protein	CD44 antigen	60S ribosomal protein L31	Astrocytic phosphoprotein PEA-15	Calreticulin	heat shock protein 70 kDa family, member 13	Actinin alpha 1	cDNA FLJ51896, highly similar to Glia-derived nexin	Chromosome 17 open reading frame 47		Actinin, alpha 1
	Actinin, alpha 2	Isoform B of Disintegrin and metalloproteinase domain-containing protein 19	Collagen, type I, alpha 1	CD9 antigen	78 kDa glucose-regulated protein	Basement membrane-specific heparan sulfate proteoglycan	Calsyntenin 1	reticulocalbin 2	Tryptophanyl-tRNA synthetase	cDNA FLJ55667, highly similar to Secreted protein acidic and rich in cysteine	Clathrin heavy chain		Actin-related protein 3
	Actinin, alpha 3	Disintegrin and metalloproteinase with thrombospondin motifs 2	Collagen, type I, alpha 2	Clusterin	Actin, cytoplasmic	Benzodiazepine receptor ligand	Calumenin	peroxiredoxin 3	Matrix metallopeptidase 2	cDNA FLJ58441, highly similar to Attractin	Coagulation factor II (thrombin)		Acyl-CoA-binding protein
	Actinin, alpha 4	Disintegrin and metalloproteinase with thrombospondin motifs 7	Collagen, type III, alpha 1	Collagen, triple helix repeat-containing protein 1	Actinin, alpha 1	Beta globin	Carboxypeptidase E	proteasome activator subunit 2	TIMP metallopeptidase inhibitor 2	cDNA FLJ75774, highly similar to Homo sapiens lectin, mannose-binding 2 (LMAN2), mRNA	Collagen, type I, alpha 1		ADAMTS-like protein 1
	Adiponectin precursor	Isoform 1 of Gamma-adducin	Collagen, type VI, alpha 1	Collagen, type I, alpha 1	Alpha-enolase	beta-2-microglobulin	Cathepsin B		HCG40889	cDNA FLJ77243, highly similar to Homo sapiens steroid sensitive gene 1 (URB), transcript variant 1, mRNA	Collagen, type I, alpha 2		Adipocyte enhancer-binding protein 1
	ADP sugar pyrophosphate	Adenosine kinase	Collagen, type VI, alpha 2	Collagen, type I, alpha 2	Annexin A2	Calmodulin	CD109 antigen		Microfibrillar-associated protein 2	cDNA, FLJ79088, highly similar to UV excision repair protein RAD23 homolog B	Collagen, type III, alpha 1		Adrenocortical dysplasia protein homolog
	Albumin	Poly(ADP-ribose) glycohydrolase ARH3	Collagen, type VI, alpha 3	Collagen, type III, alpha 1	Astrocytic phosphoprotein PEA-15	Calreticulin	Clusterin		Microtubule-associated protein 1B	Complement factor B	Collagen, type VI, alpha 1		Albumin
	Alpha Keto reductase 1 member C2	Adenylosuccinate lyase	Complement C1r subcomponent	Collagen, type IV, alpha 1	Basement membrane-specific heparan sulfate proteoglycan	Carbonic anhydrase 3	Collagen, type I, alpha 1		Heat shock protein 90kDa alpha, class B member 1	Chitinase 3-like 1 (Cartilage glycoprotein-39)	Complement component 3		Alpha 1-acid glycoprotein 1
	Alpha-2 macroglobulin homolog	Adenylosuccinate synthetase isozyme 2	Decorin	Collagen, type IV, alpha 2	Benzodiazepine receptor ligand	Cathepsin L1	Collagen, type I, alpha 2		Collagen, type IV, alpha 2	Chondroitin sulfate proteoglycan 2 (Versican)	Complement component 4b		Alpha 1B-glycoprotein
	Alpha-enolase	Activator of 90 kDa heat shock protein ATPase homolog 1	Desmoplakin	Collagen, type V, alpha 1	Beta globin	C-C motif chemokine 2	Collagen, type III, alpha 1		Collagen alpha-2(I) chain	Collagen, type VII, alpha 1	Complement factor I		Alpha-2-HS-glycoprotein
	Aminoacylase 1	Axin interactor, dorsalization-associated protein	Dihydropyrimidinase-like 2	Collagen, type V, alpha 2	Beta-2-microglobulin	CD44 antigen	Collagen, type V, alpha 1		Clathrin heavy chain	Collagen, type XVI, alpha 1	C-type lectin domain family 3, member B		Alpha-actinin-4
	Angiotensinogen	Aminoacyl tRNA synthase complex-interacting multifunctional protein 1	Elongation factor I-alpha I	Collagen, type VI, alpha 1	Caldesmon	CDNA FLJ59773, highly similar to 72 kDa type IV Collagenase	Collagen, type V, alpha 2		Laminin subunit alpha-2	Collagen, type V, alpha 1	Cystatin-C		Alpha-enolase
	Argininosuccinate lyase	Aminoacyl tRNA synthase complex-interacting multifunctional protein 2	Endoplasmin precursor	Collagen, type VI, alpha 2	Calmodulin	cDNA FLJ60884, highly similar to Collagen alpha-2(I) chain	Collagen, type VI, alpha 1		Tumor protein D54	Collagen, type XVIII, alpha 1	Decorin		Alpha-fetoprotein
	Beta enolase	AH receptor-interacting protein	Fibronectin 1	Collagen, type VI, alpha 3	Calreticulin	CDNA FLJ75379, highly similar to Homo sapiens inhibin, beta A	Collagen, type VI, alpha 2		Collagen alpha-1(VI) chain	Coronin	Cytoplasmic dynein 1 light intermediate chain 1		Alpha-N-acetylglucosaminidase
	Beta- Hexosaminidase beta chain precursor	Alcohol dehydrogenase [NADP(+)]	Follistatin-like I	Collagen, type XI, alpha 1	Carbonic anhydrase 3	cofilin-1	Collagen, type VI, alpha 3		Protein disulfide-isomerase A4	C-X-C motif chemokine	EGF containing fibulin-like extracellular matrix protein 1		Alpha-tocopherol transfer protein
	Biliverdin reductase A precursor	Aldo-keto reductase family 1 member C1	Galectin-1	Complement C1s subcomponent	Cathepsin L1	Coiled-coil domain-containing protein 80	Collagen, type VIII, alpha 1		Gelsolin	C-X-C motif chemokine 2	Fibronectin 1		Aminopeptidase N
	Bloodstream specific precursor protein	Aldo-keto reductase family 1 member C3	Galectin-3-binding protein	Complement factor H	C-C motif chemokine 2	Collagen, type IV, alpha 2	Collagen, type XII, alpha 1		Transketolase	C-X-C motif chemokine 3	Fibrous sheath interacting protein 2		Amyloid beta (A4) precursor protein
	Calreticulin	Aldehyde dehydrogenase family 16 member A1	Glutathione S-trasnferase P	Decorin	CD166 antigen	Collagen, type V, alpha 1	Complement C1r subcomponent		Plasminogen	Cytokine receptor-like factor 1	Fibulin-1		Amyloid-like protein 2
	Calreticulin precursor	4-trimethylaminobutyraldehyde dehydrogenase	Glyceraldehyde-3-phosphate dehydrogenase	Dickkopf-related protein 3	CD44 antigen	Collagen, type VI, alpha 1	Cystatin-C		Actinin alpha 4 isoform 1 (Fragment)	Disintegrin and metalloproteinase domain-containing protein 9	Follistatin-like 1		Angiopoietin-related protein 2
	Calumenin	Fructose-bisphosphate aldolase C	Glycyl-tRNA synthetase	DP-diacylglycerol--glycerol-3-phosphate 3-phosphatidyltransferase	CDNA FLJ59773, highly similar to 72 kDa type IV Collagenase	Complement C1r subcomponent	Decorin		Tropomyosin 1 (Alpha)	DnaJ homolog subfamily C member 3	Gelsolin		Annexin A1
	Calumenin precursor	Isoform Ex1A-3 of AMP deaminase 2	Heat shock 70 kDa protein 8	Ectonucleotide pyrophosphatase/phosphodiesterase family member 2	CDNA FLJ75379, highly similar to Homo sapiens inhibin, beta A	Complement C1s subcomponent	Dickkopf homolog 3 (Xenopus laevis)		Tenascin-X	Exostosin-1	Golgi membrane protein 1		Annexin A2
	Catalase	Angiogenin	Heat shock protein 90 kDa alpha	EGF-containing fibulin-like extracellular matrix pritein 1	CDNA, FLJ93112, highly similar to Homo sapiens matrix	Complement factor B	Ectonucleotide pyrophosphatase/		Testicular tissue protein Li 61	FST protein	Vitamin D binding protein		Apolipoprotein A-I
	Cathepsin D precursor	Angiopoietin-related protein 4	Insulin-like growth factor binding protein 7	EMILIN-1	Centrosome-associated protein 350	Complement factor D	EGF-containing fibulin-like extracellular matrix protein 1		Mesenchymal stromal cell-and fibroblast-expressing Linx paralogue	Gamma-glutamyl hydrolase	Lumican		Arylsulfatase A
	Cathepsin L precursor	Rabankyrin-5	Junction plakoglobin	Endosialin	Clusterin	C-X-C motif chemokine 10	EGF-containing fibulin-like extracellular matrix protein 2		Lactoferrin	Glutaminyl-peptide cyclotransferase	Lysil oxydase		Astrocytic phosphoprotein PEA-15
	Chitinase 3-like protein 2 J75	Isoform 2 of Acidic leucine-rich nuclear phosphoprotein 32 family member B	Laminin subunit gamma-1	Extracellular matrix protein 1	Coactosin-like protein	C-X-C motif chemokine 2	Fibrillin-1		Endosialin (Fragment)	Granulocyte-colony stimulating factor (Fragment)	Beta-mannosidase		ATP synthase subunit beta
	Chloride intracellular channel protein 4	Isoform 3 of Acidic leucine-rich nuclear phosphoprotein 32 family member E	Lumican	Fibrillin-1	Cofilin-1	C-X-C motif chemokine 5	Fibronectin 1		Alpha-enolase	Growth-regulated alpha protein	Matrix metallopeptidase 2		ATPase GET3
	Collagen alpha 1 chain	AP-1 complex subunit gamma-1	Malate dehydrogenase 2, NAD	Fibrillin-2	Coiled-coil domain-containing protein 80	C-X-C motif chemokine 6	Fibronectin type III domain containing protein 1		Drebrin A	HS24/P52	Mucin 19		Attractin
	Dermatopontin	AP-2 complex subunit sigma	Matrix metallopeptidase 1	Fibronectin 1	Collagen, type I, alpha 1	Elongation factor 1-alpha 1	Fibulin-1		ADAM10 protein	Inactive tyrosine-protein kinase 7	N(alpha)-acetyltransferase 20		Basement membrane-specific heparan sulfate proteoglycan core protein
	Elongation factor	Isoform 4 of AP-3 complex subunit delta-1	Matrix metallopeptidase 2	Fibulin-1	Collagen, type I, alpha 2	Endoplasmin	Fibulin-2		Cell proliferation-inducing protein 41	Insulin-like growth factor binding protein 5	Pentraxin-related protein PTX3		Beta-1,4-galactosyltransferase 1
	Eukaryotic translation initiation factor 6	Isoform 4 of Amyloid-like protein 2	Metallopeptidase inhibitor 1	Fibulin-5	Collagen, type II, alpha 1	Endosialin	Fibulin-5		Soluble scavenger receptor cysteine-rich domain-containing protein SSC5D	Integrin beta-like protein 1	Periostin		Beta-2-microglobulin
	Fatty acid binding protein	Isoform 2 of NAD(P)H-hydrate epimerase	Moesin	FINC	Collagen, type III, alpha 1	Endothelial protein C receptor	Filamin A, alpha		Nuclear envelope protein okuribin	Intercellular adhesion molecule 1	Peroxisome proliferator-activated receptor delta		Beta-hexosaminidase subunit alpha
	Fatty acid binding protein epidermal	DCC-interacting protein 13-alpha	Nidogen I	Follistatin-related protein 1	Collagen, type IV, alpha 2	Enolase	Follistatin-like 1		Apolipoprotein C-III	Interleukin-11	Polycystic kidney disease 1 like 1		Beta-hexosaminidase subunit beta
	Ferritin heavy chain	Isoform 2 of Rho GTPase-activating protein 18	Osteonectin	Galectin-1	Collagen, type V, alpha 1	Eukaryotic translation initiation factor 5A-1	Gallectin-3-binding protein		Inhibin, beta A (Activin A, activin AB alpha polypeptide)	Interleukin-6	Pregnancy zone protein		Beta-mannosidase
	Ferritin light chain	ADP-ribosylation factor-like protein 3	Pentraxin-related protein PTX3	Galectin-3-binding protein	Collagen, type VI, alpha 1	Extracellular matrix protein 1	Gelsolin		Procollagen C-endopeptidase enhancer	Isoform 2C2A of Collagen alpha-2(VI) chain	Rho GTPase-activating protein 7		Biglycan
	Follistatin related protein	Protein-glutamate O-methyltransferase	Peptidyl-prolyl cis-trans isomerase B precursor	Ganglioside GM2 activator	Collagen, type VI, alpha 2	Ezrin	Heat shock 70kDa protein 5		Cathepsin L1	Lectin galactoside-binding soluble 3 binding protein isoform 1 (Fragment)	Osteonectin		Biotinidase
	Fructose 6 phosphate aldolase A	Actin-related protein 2/3 complex subunit 1A	Periostin	Glia-derived nexin	Collagen, type XVI, alpha 1	Fibulin-2	Hexosaminidase B		Polypyrimidine tract binding protein 1	Leukemia inhibitory factor	Serpin peptidase inhibitor, clade A		Bone morphogenetic protein 1
	Fructose biphosphate aldolase A	Actin-related protein 2/3 complex subunit 5-like protein	Peroxiredoxin-6	Glyceraldehyde-3-phosphate dehydrogenase	Complement C1r subcomponent	Filamin-A	Immunoglobulin superfamily containing leucine-rich repeat		Beta-2-microglobulin	L-lactate dehydrogenase B chain	Serpin peptidase inhibitor, clade E		Brain acid soluble protein 1
	Fructose biphosphate aldolase C	Isoform 2 of Asparagine synthetase [glutamine-hydrolyzing]	Phosphoglycerate kinase 1	Golgi membrane protein 1	Complement C1s subcomponent	Filamin-C	Insulin-like growth factor binding protein 3		Insulin-like growth factor binding protein 3 isoform b	Macrophage colony-stimulating factor 1	Serpin peptidase inhibitor, clade F1		Cadherin-11
	Fumarylacetoacetate hydrolase	Atlastin-3	Phosphoglycerate mutase 1	Growth arrest-specific protein 6	Complement factor B	Fructose-bisphosphate aldolase	Insulin-like growth factor binding protein 7		cDNA FLJ78235	Mannosyl-oligosaccharide 1,2-alpha-mannosidase IA	Serpin peptidase inhibitor, clade C		Cadherin-13
	Galectin 1	Copper transport protein ATOX1	Plasminogen activator inhibitor 1	Inactive serine protease PAMR1	Complement factor D	Full-length cDNA clone CS0DI011YN22 of Placenta of Homo sapiens	Laminin subunit alpha-4		cDNA FLJ78096, highly similar to Homo sapiens actin, alpha, cardiac muscle (ACTC), mRNA	Matrix metalloproteinase 1 preproprotein variant (Fragment)	Serpin peptidase inhibitor, clade F2		Caldesmon
	Galectin-3-binding protein precursor	Isoform E of Plasma membrane calcium-transporting ATPase 1	ProCollagen, C-endopeptidase enhancer 1	Inactive tyrosine-protein kinase 7	Connective tissue growth factor	Galectin-1	Laminin subunit beta-1		Aspartate aminotransferase	Meteorin-like protein	Serpin peptidase inhibitor, clade G		Calmodulin-2
	Gamma type ATP synthase D Alpha	V-type proton ATPase subunit S1	ProCollagen,-lysine 1, 2-oxoglutarate 5-dioxygenase 1	Insulin-like growth factor binding protein 2	C-type lectin domain family 11 member A	Galectin-3-binding protein	Laminin subunit beta-2		cDNA FLJ77770, highly similar to Homo sapiens nucleobindin 1 (NUCB1), mRNA	Multifunctional fusion protein	Sodium channel, voltage-gated, type VII, alpha		Calreticulin
	Gamma-enolase	Isoform 2 of V-type proton ATPase subunit E 1	Profilin-1	Insulin-like growth factor binding protein 4	C-X-C motif chemokine 10	Glia-derived nexin	Laminin subunit gamma-1		cDNA FLJ77693, highly similar to Homo sapiens calpastatin (CAST), transcript variant 3, mRNA	Neuropilin	SR-related CTD-associated factor 11		Calsyntenin-1
	Glucosidase II beta subunit precursor	V-type proton ATPase subunit G 1	Protein disulfide-isomerase A3 precursor	Insulin-like growth factor binding protein 6	C-X-C motif chemokine 2	Glutathione S-transferase P	Latent-transforming growth factor beta-binding protein 2		cDNA FLJ77823, highly similar to Homo sapiens EGF-containing fibulin-like extracellular matrix protein 1, transcript variant 3, mRNA	Nidogen-2	Structural maintenance of chromossomes 4		Calumenin
	Glutamine synthase	Isoform Short of Tyrosine-protein kinase receptor UFO	Protein disulfide-isomerase A6	Insulin-like growth factor binding protein 7	C-X-C motif chemokine 5	Heat shock cognate 71 kDa protein	Lectin, galactoside-binding, soluble, 3 binding protein		Glutathione S-transferase P	Out at first protein homolog	Thrombospondin-4		Carboxypeptidase E (CPE)
	Glutathione S transferase P	Isoform Short of Beta-1,4-galactosyltransferase 1	Putative GTP-binding protein 9	Integrin beta-like protein 1	C-X-C motif chemokine 6	Heat shock protein beta-1	Lumican		Phosphoprotein enriched in astrocytes 15	Pappalysin-1	Metallopeptidase inhibitor 1		Carboxypeptidase Q
	Glycerol 3 phosphate dehydrogenase	Brain acid soluble protein 1	Pyruvate kinase	Lactadherin	Cystatin-C	Heat shock protein HSP 90-alpha	Macrophage colony-stimulating factor 1		Histone H4	Phospholipid transfer protein	Titin		Cathepsin B
	Heat shock protein 27 (beta1)	Isoform 4 of Branched-chain-amino-acid aminotransferase, cytosolic	RAB GDP dissociation inhibitor beta	Laminin subunit alpha 1	Cytokine receptor-like factor 1	Hemoglobin, alpha	Matrix metallopeptidase 1		Protein S100	Plastin 3 variant (Fragment)	Transforming growth factor-beta-induced protein ig-h3		Cathepsin D
	Heme binding protein	3-hydroxybutyrate dehydrogenase type 2	Reticulocalbin I	Laminin subunit alpha-2	Destrin	Heterogeneous nuclear ribonucleoprotein K	Matrix metallopeptidase 2		cDNA, FLJ92374, highly similar to Homo sapiens C-type lectin domain family 3, member B (CLEC3B), mRNA	Polypeptide N-acetylgalactosaminyltransferase 2	Vitronectin		Cathepsin F
	L Lactate dehydrogenase B	BolA-like protein 2	Serine/threonine-protein phosphatase 2A 65 kDa regulatory subunit A alpha isoform	Laminin subunit alpha-4	Dickkopf-related protein 3	Histidine triad nucleotide-binding protein 1	Matrix metallopeptidase 3		cDNA, FLJ92537, highly similar to Homo sapiens procollagen-lysine, 2-oxoglutarate 5-dioxygenase (lysine hydroxylase, Ehlers-Danlos syndrome type VI) (PLOD), mRNA	Polypeptide N-acetylgalactosaminyltransferase 5	Vimentin		Cathepsin K
	Lactate dehydrogenase A chain	Isoform 2 of BPI fold-containing family A member 1	Serpin H1	Laminin subunit beta-1	Dystroglycan	HLA class I histocompatibility antigen, Cw-3 alpha chain	Metallopeptidase inhibitor 1		cDNA, FLJ93202, Homo sapiens protease inhibitor 16 (PI16), mRNA	PRKCSH protein (Fragment)	Zinc finger protein 252		Cathepsin Z
	LIM & SH3 domain protein 1	BPI fold-containing family B member 1	Serpin peptidase inhibitor, clade F	Laminin subunit gamma-1	Elongation factor 1-alpha 1	Immunoglobulin superfamily containing leucine-rich repeat protein	Metallopeptidase inhibitor 2		cDNA, FLJ93598, highly similar to Homo sapiens capping protein (actin filament) muscle Z-line, beta (CAPZB), mRNA	Proteasome subunit beta type-6	Hemoglobin, alpha		Caveolae-associated protein 1
	L-Lactate dehydrogenase A chain	Isoform 4 of 3(2),5-bisphosphate nucleotidase 1	Serpin peptidase inhibitor, clade G	Latent transforming growth factor beta binding protein 1	Elongation factor 2	Insulin-like growth factor binding protein 4	Myosin, heavy chain 9, non-muscle		cDNA, FLJ94213, highly similar to Homo sapiens pregnancy-zone protein (PZP), mRNA	Stathmin	Hemoglobin, beta		CD109 antigen
	Malate dehydrogenase	Isoform 4 of BRCA1-A complex subunit BRE	Sulfhydryl oxidase 1 precursor	Latent-transforming growth factor beta-binding protein 2	Endoplasmin	Insulin-like growth factor binding protein 6	Nidogen 1		cDNA, FLJ95666, highly similar to Homo sapiens albumin (ALB), mRNA	Stromal cell derived factor 4	Histone deacetylase 7		CD44 antigen
	Matrix protein P17	Isoform 2 of BRO1 domain-containing protein BROX	Thioredoxin reductase 1	Lumican	Endosialin	Insulin-like growth factor binding protein 7	Nucleobindin 1		cDNA, FLJ96160, highly similar to Homo sapiens EGF-containing fibulin-like extracellular matrix protein 2 (EFEMP2), mRNA	Stromelysin-1	Immunoglobulin lambda-like polpeptide 1		Ceroid-lipofuscinosis neuronal protein 5
	Myelin P2 protein	Isoform 4 of Biotinidase	Transforming growth factor-beta-induced protein ig-h3	Metalloproteinase inhibitor 1	Endothelial protein C receptor	Integral membrane protein 2B	Nucleobindin 2		cDNA, FLJ96568, highly similar to Homo sapiens tropomyosin 3 (TPM3), mRNA	Thymosin beta-4	Insulin-like growth factor binding protein 3		Chaperonin
	NADP dependent malic enzyme	Isoform 2 of Transcription factor BTF3	Transketolase	Microfibrillar-associated protein 2	Eukaryotic translation initiation factor 5A-1	Interleukin-6	Olfactomedin-like 3		cDNA, FLJ96792, highly similar to Homo sapiens calmodulin 2 (phosphorylase kinase, delta) (CALM2), mRNA	Tissue factor pathway inhibitor 2	Insulin-like growth factor binding protein 7		Chitinase domain-containing protein 1
	Neuron specific enolase/gamma enolase	Isoform 3 of Ester hydrolase C11orf54	Triosephosphate isomerase I	Myristoylated alanine-rich C-kinase substrate	Extracellular matrix protein 1	Interleukin-8	Osteonectin		Protein disulfide-isomerase	Tumor necrosis factor receptor superfamily member 11B	Inter-alpha (globulin) inhibitor H1		Chitinase-3-like protein 1
	Nicotinamide N methyltransferase	UPF0587 protein C1orf123	Tubulin alpha-3	Nidogen-1	Ezrin	Keratin, type II cytoskeletal 8	Pentraxin-related gene, rapidly induced by IL-1 beta		Biglycan	Tumor necrosis factor-inducible gene 6 protein	Inter-alpha (globulin) inhibitor H2		Chondroitin sulfate proteoglycan 4
	Nucleoside diphosphate kinase	Complement component 1 Q subcomponent-binding protein, mitochondrial	Vimentin	Nucleobindin-1	Fibrillin-1	L-lactate dehydrogenase A chain	Periostin		cDNA FLJ52141, highly similar to 14-3-3 protein gamma	Tyrosine-protein kinase receptor	Inter-alpha (globulin) inhibitor H4		Chromaffin granule amine transporter
	Nucleoside diphosphate kinase beta	Complement C1q tumor necrosis factor-related protein 5	Vinculin	Olfactomedin-like protein 3	Fibronectin 1	Lysyl oxidase homolog 2	Perlecan		cDNA FLJ52545, highly similar to Dickkopf-related protein 3	Uncharacterized protein	Lactotransferrin		Clusterin
	Osteonectin	ES1 protein homolog, mitochondrial	WD repeat-containing protein 1 isoform 1 variant	Osteonectin	Fibulin-2	Macrophage migration inhibitory factor 1	Peroxidasin homolog		cDNA FLJ61290, highly similar to Neutral alpha-glucosidase AB	Uncharacterized protein DKFZp686P17171			Coactosin-like protein
	Park 7 human protein DJ-1	Isoform Delta 6 of Calcium/calmodulin-dependent protein kinase type II subunit delta		Pentraxin-related protein PTX3	Filamin-A	Matrix metalloproteinase 1	Phosphatidylethanolamine binding protein 1		cDNA FLJ53342, highly similar to Granulins	Uncharacterized protein RTN4 (Fragment)			Cofilin-1
	Pentraxin related protein	Isoform 3 of Soluble calcium-activated nucleotidase 1		Periostin	Filamin-C	Matrix metalloproteinase 2	Phosphodiesterase 2		cDNA FLJ58065, highly similar to LIM and SH3 domain protein 1	Uncharacterized protein WBSCR1 (Fragment)			Coiled-coil domain-containing protein 80
	Peroxiredoxin 1	Isoform 2 of Caprin-1		Peroxidasin homolog	Follistatin-related protein 1	MHC class I antigen	Pigment epithelium derived factor		Rab GDP dissociation inhibitor	Urokinase plasminogen activator surface receptor (Fragment)			Collagen, type I, alpha 1
	Peroxiredoxin 2	Calcium-regulated heat-stable protein 1		Phospholipid transfer protein	Fructose-bisphosphate aldolase	Mitochondrial import inner membrane translocase subunit Tim8 A	ProCollagen C-endopeptidase enhancer E		cDNA FLJ53848, highly similar to Inter-alpha-trypsin inhibitor heavy chain H2	YWHAE/FAM22B fusion protein (Fragment)			Collagen, type I, alpha 2
	Peroxiredoxin-2	Caspase-3		Pigment epithelium-derived factor	Full-length cDNA clone CS0DI011YN22 of Placenta of Homo sapiens	Myosin regulatory light chain MRLC3	ProCollagen,-lysine 1, 2-oxoglutarate 5-dioxygenase 1		cDNA FLJ58142, highly similar to Olfactomedin-like protein 3				Collagen, type III, alpha 1
	Phosphatidylethanolamine binding protein	Isoform 9 of Calpastatin		Plasminogen activator inhibitor 1	Galectin-1	Out at first protein homolog	Prolyl 4-hydroxylase, beta polypeptide		cDNA FLJ58778, highly similar to Plasminogen				Collagen, type IV, alpha 2
	Phosphoenolpyruvate carboxylase 1	Carbonyl reductase [NADPH] 3		ProCollagen, C-endopeptidase enhancer 1	Galectin-3-binding protein	Pentraxin-related protein PTX3	Prosaposin		Complement C1r subcomponent				Collagen, type V, alpha 1
	Phosphoglycerate kinase	Chromobox protein homolog 3		ProCollagen,-lysine 1, 2-oxoglutarate 5-dioxygenase 1	Glia-derived nexin	peptidase inhibitor 16	Prostaglandin D2 synthase		cDNA FLJ59374, highly similar to Homo sapiens caldesmon 1 (CALD1), transcript variant 2, mRNA				Collagen, type V, alpha 2
	Phosphoglycerate kinase 1	Chromobox protein homolog 5		Profilin-1	Glutathione S-transferase P	Peptidyl-prolyl cis-trans isomerase B	Protein disulfide-isomerase A3		cDNA FLJ53495, highly similar to Polymerase I and transcript release factor				Collagen, type VI, alpha 1
	Phosphoglycerate mutase 1	Isoform 3 of Kynurenine--oxoglutarate transaminase 3		Prosaposin	Gremlin-1	Periostin, osteoblast specific factor	Protein-lysine 6-oxidase		cDNA FLJ51535, highly similar to Phosphatidylethanolamine-binding protein 1				Collagen, type VI, alpha 2
	Phosphoglycerate mutase 2	Coiled-coil domain-containing protein 58		Prostaglandin-H2 D-isomerase	Heat shock cognate 71 kDa protein	Peroxiredoxin-6	Quiescin Q6 sulfhydryl oxidase 1		cDNA FLJ54550, highly similar to Homo sapiens fibronectin 1 (FN1), transcript variant 6, mRNA				Collagen, type VI, alpha 3
	Phosphoglycerate mutase 4	C-C motif chemokine 2		Protein disulfide-isomerase	Heat shock protein beta-1	Phosphatidylethanolamine-binding protein 1	Reticulocalbin 1, EF-hand calcium binding domain		cDNA FLJ54154, highly similar to EH-domain-containing protein 2				Collagen, type XII, alpha 1
	Pigment epithelial derived factor	Endosialin		Protein FAM3C	Heat shock protein HSP 90-alpha	Plasma protease C1 inhibitor	Semaphorin 7A, GPI membrane anchor		cDNA FLJ54552, highly similar to Heterogeneous nuclear ribonucleoprotein K				Collagen, type XIV, alpha 1
	Pigment epithelial derived factor precursor	CD59 glycoprotein		Protein leg1a	Hemoglobin, alpha	Plasminogen activator inhibitor 1	Serpin peptidase inhibitor, clade E, member 1		Fibulin-1				Collagen, type XV, alpha 1
	Placental thrombin inhibitor	Isoform 3 of CD63 antigen		Protein-lysine 6-oxidase	Heterogeneous nuclear ribonucleoprotein K	Plasminogen activator inhibitor 2	Serpin peptidase inhibitor, clade E, member 2		Chloride intracellular channel protein				Collagen, type XVIII, alpha 1
	Plasma protease C1 inhibitor precursor	CD81 antigen		Pyruvate kinase PKM	Heterogeneous nuclear ribonucleoproteins A2/B1	Polyadenylate-binding protein 1	Serpin peptidase inhibitor, clade G, member 1		cDNA FLJ61463, highly similar to Zyxin				Complement C1r subcomponent
	Plasma retinol-binding protein precursor	Isoform 2 of CDK5 regulatory subunit-associated protein 3		Reticulocalbin-1	Histidine triad nucleotide-binding protein 1	Proenkephalin A	Serpin peptidase inhibitor, clade H		cDNA FLJ60397, highly similar to Lysosomal protective protein				Complement C1s subcomponent
	Plasminogen activator inhibitor I PAI-1	Protein CDV3 homolog		Semaphorin-7A	Histone H2A type 2-A	Profilin-1	Soluble scavenger receptor cysteine-rich domain-containing protein SSC5D		cDNA FLJ61580, highly similar to Calsyntenin-1				Complement component 3
	Pregnancy zone protein precursor	Isoform 2 of Centrosomal protein of 170 kDa		Serpin H1	Histone H2A.J	Prosaposin	Stromal cell derived factor 4		cDNA FLJ56912, highly similar to Fibulin-2				Complement factor B
	Profilin	Cofilin-2		Small proline-rich protein 3	Histone H2A.V	Protein disulfide-isomerase	Tenascin C		Acyl-CoA-binding protein				Complement factor D
	Profilin 1	Isoform 2 of Charged multivesicular body protein 3		Soluble scavenger receptor cysteine-rich domain- containing protein SSC5D	Histone H2B type F-S	Protein disulfide-isomerase A3	Thrombospondin-1		Lysyl oxidase homolog 3				Complement factor H
	Prolyl hydroxylase alpha 1 subunit precursor	Charged multivesicular body protein 4a		Spondin-2	Histone H3.2	Protein S100-A11	Thrombospondin-2		Retinoic acid receptor responder protein 2 (Fragment)				C-type lectin domain family 11 member A
	Proteasome Alpha subunit type 3	Isoform 2 of Cysteine and histidine-rich domain-containing protein 1		Stanniocalcin-2	Histone H4	Protein S100-A13	Transforming growth factor beta-induced protein ig-h3		Prosaposin				Cystatin-C
	Proteasome subnit β type 4	Isoform 2 of Carbohydrate sulfotransferase 11		Sulfhydryl oxidase 1	HLA class I histocompatibility antigen, Cw-3 alpha chain	Pyruvate kinase isozymes M1/M2	Tripeptidyl peptidase I		Elongation factor 1-beta (Fragment)				Cytokine receptor-like factor 1
	Proteasome subunit beta type 6 precursor	Carbohydrate sulfotransferase 14		Sushi repeat-containing protein SRPX	Immunoglobulin superfamily containing leucine-rich repeat protein	Reticulocalbin-1	Tropomyosin alpha-1 chain		Epididymis luminal protein 4				Decorin
	Proteasome subunit beta type 7 precursor	Carbohydrate sulfotransferase 3		Target of Nesh-SH3	Insulin-like growth factor binding protein 3	Serine protease HTRA1	Tropomyosin alpha-3 chain		Lysyl oxidase				Deoxyribonuclease-2-alpha
	Proteasome subunit β type 2	Isoform Non-brain of Clathrin light chain A		Testican-1	Insulin-like growth factor binding protein 4	Serpin H1	Tropomyosin alpha-4 chain		Alpha-2 globin chain				Dickkopf-related protein 3
	Proteasome subunit β type 3	Isoform 2 of Cellular nucleic acid-binding protein		Thrombospondin-1	Insulin-like growth factor binding protein 5	SH3 domain-binding glutamic acid-rich-like protein 3	Versican		Collagen, type XI, alpha 1				Dihydropyrimidinase-related protein 2
	Protein disulfide isomerase	Calponin-1		Tissue factor pathway inhibitor	Insulin-like growth factor binding protein 6	Signal peptide, CUB and EGF-like domain-containing protein 3			Collagen, type I, alpha 1				Dipeptidyl peptidase 1
	Protein disulfide isomerase A3 precursor	Isoform CNPI of 2,3-cyclic-nucleotide 3-phosphodiesterase		Transforming growth factor-beta-induced protein ig-h3	Insulin-like growth factor binding protein 7	Stanniocalcin-2			Target of Nesh-SH3				Discoidin domain-containing receptor 2
	Protein disulfide-isomerase precursor	Protein canopy homolog 2		Transmembrane glycoprotein NMB	Integral membrane protein 2B	Stathmin			Scrapie-responsive protein 1				Disintegrin and metalloproteinase domain-containing protein 10
	Putative nucleotide diphosphate kinase	Collagen, type XV, alpha 1		Tripeptidyl-peptidase 1	Interleukin-6	Stromal cell-derived factor 1			Vitamin D-binding protein				Disintegrin and metalloproteinase domain-containing protein 17
	Pyruvate kinase isozymes M1/M2	Isoform 2 of Collagen alpha 1(XVI) chain		Tubulin polyglutamylase complex subunit 2	Interleukin-8	Sulfhydryl oxidase 1			Collagen, type VI, alpha 3				Disintegrin and metalloproteinase domain-containing protein 9
	Quinone oxidoreductase	Isoform 3 of Collagen alpha 1(XVIII) chain		Vasorin	Keratin, type II cytoskeletal 1	Target of Nesh-SH3			Vitronectin				Disintegrin and metalloproteinase with thrombospondin motifs 1
	Rab GTP dissociation inhibitor beta	Collagen, type V, alpha-3		Versican core protein	Keratin, type II cytoskeletal 8	Thrombospondin-1			Ectonucleotide pyrophosphatase/phosphodiesterase family member 2				Dystroglycan
	Rho GDP dissociation inhibitor 1	Coatomer subunit epsilon		Vimentin	Lamin-A/C	Transforming growth factor-beta-induced protein ig-h3			NEDD8-MDP1 readthrough (Fragment)				E3 ubiquitin-protein ligase MYCBP2
	Rho GDP-dissociation inhibitor 1	COP9 signalosome complex subunit 6		WNT1-inducible-signaling pathway protein 2	Latent-transforming growth factor beta-binding protein 2	Transgelin-2			ADM				Ectonucleotide pyrophosphatase/phosphodiesterase family member 2
	SH3 domain binding protein	COP9 signalosome complex subunit 7a			Leukemia inhibitory factor	Triosephosphate isomerase			Serine protease 23 (Fragment)				EGF-containing fibulin-like extracellular matrix protein 1
	Short chain hydroxyl acyl CoA dehydrogenase	Isoform 2 of COP9 signalosome complex subunit 7b			L-lactate dehydrogenase A chain	Tropomyosin alpha-4 chain			Complement C4-B				EGF-containing fibulin-like extracellular matrix protein 2
	Spectrin β chain brain 3	Coatomer subunit zeta-2			Lumican	Tubulin alpha 1B chain			Protein transport protein SEC23				Elastin
	Stromal cell-derived growth factor SF20	Cytochrome c oxidase subunit 5B, mitochondrial			Lysosomal protective protein	Tubulin beta chain			Dynein regulatory complex subunit 2 (Fragment)				Elongation factor 1-gamma
	Superoxide dismutase Cu/Zn	Oxygen-dependent coproporphyrinogen-III oxidase, mitochondrial			Lysyl oxidase	Tumor necrosis factor receptor superfamily member 11B			Actin-related protein 2/3 complex subunit 3 (Fragment)				Elongation factor 2
	Superoxide dismutase Mn	Cellular retinoic acid-binding protein 2			Lysyl oxidase homolog 2	Tumor necrosis factor-inducible gene 6 protein			SCY1-like protein 2 (Fragment)				EMILIN-1
	Thioredoxin domain-containing protein 5 precursor	Cysteine-rich protein 2			Macrophage migration inhibitory factor 1	Ubiquitin carboxyl-terminal hydrolase			Heterogeneous nuclear ribonucleoprotein A1				Endoplasmic reticulum chaperone BiP
	Thioredoxin reductase 1	Cartilage-associated protein			Matrix metalloproteinase 1	Vasorin			Thioredoxin reductase 1, cytoplasmic				Endoplasmin
	Transaldolase	Quinone oxidoreductase			Matrix metalloproteinase 2	vimentin			Protein ABHD14B				Endosialin
	Translationally controlled tumor protein	Citrate synthase, mitochondrial			Metachromatic leukodystrophy				Enhancer of rudimentary homolog				Endothelial protein C receptor
	Transthyretin	Macrophage colony-stimulating factor 1			Metalloproteinase inhibitor 1				NPC intracellular cholesterol transporter 2				Enhancer of rudimentary homolog
	Triosephosphate isomerase	Casein kinase II subunit alpha			Metalloproteinase inhibitor 2				Fibulin-5				Epididymis-specific alpha-mannosidase
	Tropomyosin alpha-2 chain	Casein kinase II subunit beta			MHC class I antigen				N-acetylglucosamine-1-phosphotransferase subunit gamma (Fragment)				Eukaryotic translation initiation factor 5A-1
	Tropomyosin alpha-3 chain	Cystatin-B			MICAL-like protein 1				Microfibrillar-associated protein 5 (Fragment)				Exostosin-1
	Tropomyosin alpha-4 chain	Di-N-acetylchitobiase			Microfibrillar-associated protein 5				Protein disulfide-isomerase A3 (Fragment)				Exostosin-2
	Tropomyosin beta chain	Isoform 2 of Cystathionine gamma-lyase			Mitochondrial import inner membrane translocase subunit Tim8 A				Amyloid-beta A4 protein (Fragment)				Extracellular matrix protein 1
	UBA/UBX 33.3 kDa protein	Collagen triple helix repeat-containing protein 1			Myosin regulatory light chain MRLC3				Arp2/3 complex 34 kDa subunit (Fragment)				Extracellular sulfatase Sulf-1
	UMP-CMP kinase	Catenin beta-1			Nascent polypeptide-associated complex subunit alpha				Macrophage migration inhibitory factor (Fragment)				Extracellular superoxide dismutase
	UV excision repair protein RAD23 homolog B	Dipeptidyl peptidase 1			Nucleobindin-1				Matrix metalloproteinase 14 (Membrane-inserted)				Fas-binding factor 1
	Xaa-Pro dipeptidase	Cathepsin K			Nucleoside diphosphate kinase				Perilipin-3 (Fragment)				Fascin
		Cathepsin L1			Osteonectin				Spectrin beta chain				Fibrillin-1
		Cathepsin Z			Out at first protein homolog				Ubiquitin-60S ribosomal protein L40 (Fragment)				Fibromodulin
		Cullin-2			PDZ and LIM domain protein 7				Sulfhydryl oxidase 1				Fibronectin 1
		Isoform 2 of Cullin-3			Pentraxin-related protein PTX3				Beta-mannosidase				Fibulin-1
		Isoform Alpha of Stromal cell-derived factor 1			Peptidase inhibitor 16				Myosin regulatory light chain 12B				Fibulin-2
		NADH-cytochrome b5 reductase 2			Periostin, osteoblast specific factor				Gremlin-1				Filamin-A
		Dystroglycan			Peroxiredoxin-6				WNT1-inducible-signaling pathway protein 2				Filamin-B
		Isoform 2 of DAZ-associated protein 1			Phosphatidylethanolamine-binding protein 1				L-lactate dehydrogenase A chain				Filamin-C
		Discoidin, CUB and LCCL domain-containing protein 2			Plasma protease C1 inhibitor				Superoxide dismutase [Cu-Zn]				Follistatin
		Isoform 2 of Dynactin subunit 4			Plasminogen activator inhibitor 1				Alpha-2-macroglobulin				Follistatin-related protein 1
		N(G),N(G)-dimethylarginine dimethylaminohydrolase 2			Plasminogen activator inhibitor 2				Complement C3				Fortilin
		D-dopachrome decarboxylase			Plastin-3				Metalloproteinase inhibitor 1				Fructose-bisphosphate aldolase A
		ATP-dependent RNA helicase DDX19A			Plectin-1				Cystatin-C				Galectin-1
		Isoform 2 of ATP-dependent RNA helicase DDX42			Polyadenylate-binding protein 1				Collagen alpha-1(I) chain				Galectin-3-binding protein
		Probable ATP-dependent RNA helicase DDX6			ProCollagen, C-endopeptidase enhancer 1				Collagen alpha-1(III) chain				Gamma-glutamyl hydrolase
		Density-regulated protein			Proenkephalin A				Collagen alpha-1(IV) chain				Ganglioside GM2 activator
		Deoxyribose-phosphate aldolase			Profilin-1				Prelamin-A/C				Gelsolin
		Isoform 3 of H/ACA ribonucleoprotein complex subunit 4			Prosaposin				Apolipoprotein A-I				Glucose-6-phosphate isomerase
		Dickkopf-related protein 1			Protein disulfide-isomerase				Annexin A1				Glucosidase 2 subunit beta
		DnaJ homolog subfamily A member 2			Protein disulfide-isomerase A3				Glyceraldehyde-3-phosphate dehydrogenase				Glutathione S-transferase P
		DnaJ homolog subfamily B member 11			Protein disulfide-isomerase A6				Heat shock protein beta-1				Glutathione synthetase
		DnaJ homolog subfamily C member 13			Protein phosphatase 1 regulatory subunit 14B				60S acidic ribosomal protein P2				Glyceraldehyde-3-phosphate dehydrogenase (GAPDH)
		Isoform 2 of DnaJ homolog subfamily C member 7			Protein S100-A11				60S acidic ribosomal protein P0				Glycine--tRNA ligase
		DnaJ homolog subfamily C member 8			Protein S100-A13				Collagen alpha-2(V) chain				Golgi membrane protein 1
		Isoform 2 of Deoxyribonuclease-2-alpha			Protein S100-A6				Decorin				Heat shock 70 kDa protein
		Isoform 2 of 2-deoxynucleoside 5-phosphate N-hydrolase 1			Putative uncharacterized protein				Profilin-1				Heat shock 72 kDa protein
		Isoform 4 of Dipeptidyl peptidase 3			Pyruvate kinase isozymes M1/M2				Laminin subunit beta-1				Heat shock cognate 71 kDa protein
		Dipeptidyl peptidase 9			Reticulocalbin-1				Thrombospondin-1				Heat shock protein beta-1
		Dermatopontin			Secreted frizzled-related protein 2				Vimentin				Heat shock protein HSP 90-alpha
		Developmentally-regulated GTP-binding protein 1			Semaphorin-7A				Galectin-1				Heat shock protein HSP 90-beta
		Isoform 2 of Deoxyuridine 5-triphosphate nucleotidohydrolase, mitochondrial			Serine protease HTRA1				SPARC				Heterogeneous nuclear ribonucleoprotein A1
		Cytoplasmic dynein 1 light intermediate chain 1			Serpin H1				Complement C1s subcomponent				Heterogeneous nuclear ribonucleoproteins A2/B1
		Cytoplasmic dynein 1 light intermediate chain 2			SH3 domain-binding glutamic acid-rich-like protein 3				Thioredoxin				Histone H1.5
		Dynein light chain roadblock-type 1			Signal peptide, CUB and EGF-like domain-containing protein 3				Clusterin				Histone H2B type 1-M
		Isoform 3 of Ethylmalonyl-CoA decarboxylase			Stanniocalcin-2				Laminin subunit gamma-1				Immunoglobulin superfamily containing leucine-rich repeat protein
		Enoyl-CoA hydratase, mitochondrial			Stathmin				Collagen alpha-2(VI) chain				Importin subunit beta-1
		Isoform 2 of Enoyl-CoA delta isomerase 1, mitochondrial			Stromal cell-derived factor 1				Bone morphogenetic protein 1				Inactive serine protease PAMR1
		Proteasome-associated protein ECM29 homolog			Sulfhydryl oxidase 1				Nidogen-1				Insulin-like growth factor binding protein 3
		Isoform 2 of Endothelial differentiation-related factor 1			Target of Nesh-SH3				Carboxypeptidase E				Insulin-like growth factor binding protein 4
		Isoform 2 of EGF-like repeat and discoidin I-like domain-containing protein 3			T-complex-associated testis-expressed protein 1				Vinculin				Insulin-like growth factor binding protein 5
		EH domain-containing protein 2			Tetranectin				Cadherin-2				Insulin-like growth factor binding protein 6
		EH domain-containing protein 4			Thrombospondin-1				Filamin-A				Insulin-like growth factor binding protein 7
		Eukaryotic translation initiation factor 1			Thymosin beta-4				Insulin-like growth factor-binding protein 6				Inter-alpha-trypsin inhibitor heavy chain H2
		Translation initiation factor eIF-2B subunit alpha			Tissue factor pathway inhibitor				Proteasome subunit alpha type-2				Inter-alpha-trypsin inhibitor heavy chain H3
		Isoform 3 of Translation initiation factor eIF-2B subunit gamma			Transforming growth factor-beta-induced protein ig-h3				Collagen alpha-3(V) chain				Inter-alpha-trypsin inhibitor heavy chain H4
		Translation initiation factor eIF-2B subunit epsilon			Transgelin				Pentraxin-related protein PTX3				Keratin, type I cytoskeletal 10
		Eukaryotic translation initiation factor 3 subunit E			Transgelin-2				Moesin				Keratin, type I cytoskeletal 9
		Eukaryotic translation initiation factor 3 subunit F			Triosephosphate isomerase				Peroxiredoxin-6				Keratin, type II cytoskeletal 1
		Eukaryotic translation initiation factor 3 subunit G			Tropomyosin alpha-3 chain				Peroxiredoxin-5, mitochondrial				Lactadherin
		Eukaryotic translation initiation factor 3 subunit J			Tropomyosin alpha-4 chain				D-dopachrome decarboxylase				Lactotransferrin
		Eukaryotic initiation factor 4A-III			Tubulin alpha 1B chain				Thioredoxin-dependent peroxide reductase, mitochondrial				Laminin subunit alpha-2
		Eukaryotic translation initiation factor 4E			Tubulin beta chain				60S ribosomal protein L12				Laminin subunit alpha-4
		Isoform Short of Eukaryotic translation initiation factor 4H			Tumor necrosis factor receptor superfamily member 11B				Tyrosine-protein kinase receptor UFO				Laminin subunit beta-1
		Eukaryotic translation initiation factor 5			Tumor necrosis factor-inducible gene 6 protein				14-3-3 protein beta/alpha				Laminin subunit beta-2
		Eukaryotic translation initiation factor 5B			Ubiquitin carboxyl-terminal hydrolase				Serpin B6				Laminin subunit gamma-1
		Isoform 2 of Engulfment and cell motility protein 2			UPF0556 protein C19orf10				Thrombospondin-2				Latent transforming growth factor beta binding protein 1
		Elastin			Vasorin				Keratin, type I cytoskeletal 9				Latent-transforming growth factor beta-binding protein 2
		Isoform 3 of Protein enabled homolog			Vimentin				Fibrillin-1				Legumain
		Isoform 3 of Endoplasmic reticulum aminopeptidase 2							Pigment epithelium-derived factor				LIM and SH3 domain protein 1
		Enhancer of rudimentary homolog							Malate dehydrogenase, cytoplasmic				L-lactate dehydrogenase A chain
		Electron transfer flavoprotein subunit alpha, mitochondrial							Stromal cell-derived factor 1				L-lactate dehydrogenase B chain
		Electron transfer flavoprotein subunit beta							Serpin H1				Lumican
		Isoform 6 of RNA-binding protein EWS							Lumican				Lysosomal alpha-glucosidase
		Exosome complex component MTR3							Transitional endoplasmic reticulum ATPase				Lysosomal protective protein
		Exostosin-like 2							Microfibril-associated glycoprotein 4				Lysosomal Pro-X carboxypeptidase
		Fumarylacetoacetase							Cadherin-13				Macrophage colony-stimulating factor 1
		Acylpyruvase FAHD1, mitochondrial							40S ribosomal protein S28				Malate dehydrogenase, cytoplasmic
		Fumarylacetoacetate hydrolase domain-containing protein 2A							Peptidyl-prolyl cis-trans isomerase A				Malate dehydrogenase, mitochondrial
		Isoform 2 of Protein NOXP20							Peptidyl-prolyl cis-trans isomerase FKBP1A				Mannan-binding lectin serine protease 1
		Protein Niban							Actin, cytoplasmic 2				Mannosyl-oligosaccharide 1,2-alpha-mannosidase IA
		Protein FAM198B							Thymosin beta-10				Matrix metalloproteinase 2
		Pseudokinase FAM20A							Tropomyosin alpha-4 chain				Matrix remodeling-associated protein 8 (Limitrin)
		Extracellular serine/threonine protein kinase FAM20C							Sushi repeat-containing protein SRPX				Matrix-remodeling-associated protein 5
		Protein FAM3C							Nucleobindin-2				Metalloproteinase inhibitor 1
		Protein FAM50A							Transgelin				Metalloproteinase inhibitor 2
		Isoform 2 of Protein FAM98A							Lactoylglutathione lyase				Meteorin-like protein (Subfatin)
		Isoform 2 of Phenylalanine--tRNA ligase alpha subunit							Proteasome subunit alpha type (Fragment)				Microfibril-associated glycoprotein 4
		Phenylalanine--tRNA ligase beta subunit							Peroxiredoxin-1				Microfibrillar-associated protein 5
		Isoform 6 of Tumor necrosis factor receptor superfamily member 6							Prolow-density lipoprotein receptor-related protein 1				Microtubule-associated protein 4 (MAP-4)
		Protocadherin Fat 1							Testican-1				Mitochondrial carrier homolog 1
		RRNA 2-O-methyltransferase fibrillarin							Neuroblast differentiation-associated protein AHNAK				Moesin
		Fibulin-2							Beta globin (Fragment)				Multifunctional proCollagen, lysine hydroxylase and glycosyltransferase LH3
		Fibulin-5							Follistatin-related protein 1				Myeloid-derived growth factor (MYDGF)
		Flap endonuclease 1							Filamin-C				Myosin light polypeptide 6
		Four and a half LIM domains protein 3							Latent-transforming growth factor beta-binding protein 2				Myosin regulatory light chain 12A
		Peptidyl-prolyl cis-trans isomerase FKBP2							Septin-2				Myosin-9
		Peptidyl-prolyl cis-trans isomerase FKBP3							Isoform 5 of Periostin				Myristoylated alanine-rich C-kinase substrate
		Fibromodulin							Protein disulfide-isomerase A6				N-acetylglucosamine-1-phosphotransferase subunit gamma
		Isoform 2 of Protein farnesyltransferase/geranylgeranyltransferase type-1 subunit alpha							Plectin				N-acetylglucosamine-6-sulfatase
		Isoform 2 of Follistatin-related protein 3							Reticulocalbin-1				Neudesin
		Ferritin heavy chain							Transforming growth factor-beta-induced protein ig-h3				Neuroblast differentiation-associated protein AHNAK (Desmoyokin)
		Ferritin light chain							Insulin-like growth factor-binding protein 7				Neuropilin-1
		Alpha-ketoglutarate-dependent dioxygenase FTO							Fascin				Neutral alpha-glucosidase AB
		Isoform Short of RNA-binding protein FUS							Histone H2A type 2-C				Nidogen-1
		Ras GTPase-activating protein-binding protein 1							Histone H2B type 2-E				Nidogen-2
		Isoform B of Ras GTPase-activating protein-binding protein 2							Thrombospondin 3				Non-histone chromosomal protein HMG-17
		Lysosomal alpha-glucosidase							Sushi, von Willebrand factor type A, EGF and pentraxin domain-containing protein 1				NPC intracellular cholesterol transporter 2
		Glutamate--cysteine ligase regulatory subunit							Cysteine-rich, angiogenic inducer, 61 variant (Fragment)				Nucleobindin-1 (CALNUC)
		Growth/differentiation factor 6							Quinone oxidoreductase PIG3				Nucleobindin-2
		Isoform 2 of GDNF family receptor alpha 1							Calreticulin variant (Fragment)				Nucleolin (Protein C23)
		Gamma-glutamyl hydrolase							Beta actin variant (Fragment)				Nucleophosmin
		Isoform 2 of Beta-galactosidase							Elongation factor 1-alpha (Fragment)				Olfactomedin-like protein 2B
		Golgi apparatus protein 1							Full-length cDNA clone CS0DF032YM23 of Fetal brain of Homo sapiens (human)				Olfactomedin-like protein 3
		Glutamine synthetase							CD68 antigen variant (Fragment)				Oligoribonuclease, mitochondrial
		Ganglioside GM2 activator							Thy-1 cell surface antigen variant (Fragment)				Osteomodulin
		Mannose-1-phosphate guanyltransferase alpha							Connective tissue growth factor				Osteonectin
		Mannose-1-phosphate guanyltransferase beta							Serine/cysteine proteinase inhibitor clade G member 1 splice variant 2 (Fragment)				Out at first protein homolog
		Isoform 3 of GMP reductase 2							Vasorin				Pentraxin-related protein PTX3
		GMP synthase							STC2 protein (Fragment)				Peptidase inhibitor 16
		Isoform 3 of Guanine nucleotide-binding protein G(s) subunit alpha isoforms short							Phosphoglycerate mutase (Fragment)				Peptidyl-glycine alpha-amidating monooxygenase
		Guanine nucleotide-binding protein G(I)/G(S)/G(O) subunit gamma-12							DF protein				Peptidyl-prolyl cis-trans isomerase A
		Glucosamine 6-phosphate N-acetyltransferase							Malate dehydrogenase				Peptidyl-prolyl cis-trans isomerase B
		Isoform 3 of Golgin subfamily A member 3							CALU protein				Peptidyl-prolyl cis-trans isomerase FKBP10
		Golgi phosphoprotein 3							Exostoses (Multiple) 2				Peptidyl-prolyl cis-trans isomerase FKBP1B
		Isoform 4 of COP9 signalosome complex subunit 1							Peptidase inhibitor 16				Peptidyl-prolyl cis-trans isomerase FKBP9
		Gremlin-1							CD109 antigen				Peroxidasin homolog
		Gremlin-2							Epididymis secretory protein Li 297				Peroxiredoxin-1
		Granulins							Adipocyte enhancer-binding protein 1				Peroxiredoxin-6
		GrpE protein homolog 1, mitochondrial							Proprotein convertase subtilisin/kexin type 9				Phosphatidylethanolamine-binding protein 1
		Glutathione S-transferase theta-2B							Protein FAM3C				Phosphoglycerate mutase 1
		Isoform GN-1S of Glycogenin-1							Peroxidasin homolog				Phospholipid transfer protein
		Isoform 2 of Glycogen [starch] synthase, muscle							Myeloid-derived growth factor				Phosphoserine aminotransferase
		Histone H2A.V							Peptidyl-prolyl cis-trans isomerase FKBP10				Pituitary homeobox 3
		GDH/6PGL endoplasmic bifunctional protein							PDZ and LIM domain protein 5				Plasminogen activator inhibitor 1
		Hydroxyacyl-coenzyme A dehydrogenase, mitochondrial							Collagen alpha-1(XII) chain				Plastin-3
		Hyaluronan and proteoglycan link protein 1							Matrix remodeling-associated protein 8				Platelet-derived growth factor D
		Histone acetyltransferase type B catalytic subunit							Spondin-2				Plectin
		Isoform 2 of Histone deacetylase 2							A disintegrin and metalloproteinase with thrombospondin motifs 1				Plexin-B2
		Isoform 2 of Guanosine-3,5-bis(diphosphate) 3-pyrophosphohydrolase MESH1							Endothelial protein C receptor				Podocan
		Hepatoma-derived growth factor							C-type lectin domain family 11 member A				Prelamin-A/C
		Heme-binding protein 2							Talin-1				Procathepsin L
		Isoform 2 of Hepatocyte growth factor-regulated tyrosine kinase substrate							Lysyl oxidase homolog 2				ProCollagen, C-endopeptidase enhancer 1
		3-hydroxyisobutyryl-CoA hydrolase, mitochondrial							EMILIN-1				ProCollagen,-lysine 1, 2-oxoglutarate 5-dioxygenase 1
		Histidine triad nucleotide-binding protein 1							Gelsolin exon 4 (Fragment)				Profilin-1
		High mobility group protein HMG-I/HMG-Y							Ubiquitin carboxyl-terminal hydrolase				Progranulin
		Isoform 3 of High mobility group protein HMGI-C							Epididymis secretory sperm binding protein Li 89n				Prolargin
		High mobility group protein B1							Peptidyl-prolyl cis-trans isomerase				Prolow-density lipoprotein receptor-related protein 1
		High mobility group protein B3							Epididymis secretory sperm binding protein Li 47e				Prolyl 3-hydroxylase 1
		Non-histone chromosomal protein HMG-14							Phosphoglycerate kinase				Prosaposin
		Non-histone chromosomal protein HMG-17							Cofilin 1 (Non-muscle)				Proteasome subunit alpha type-2
		Heme oxygenase 1							Triosephosphate isomerase				Proteasome subunit alpha type-6
		Heme oxygenase 2							Fructose-bisphosphate aldolase				Protein CutA
		Heterogeneous nuclear ribonucleoprotein A0							Epididymis luminal protein 35				Protein disulfide-isomerase
		Heterogeneous nuclear ribonucleoprotein A3											Protein disulfide-isomerase A3
		Isoform 3 of Heterogeneous nuclear ribonucleoprotein D0											Protein disulfide-isomerase A4
		Isoform 3 of Heterogeneous nuclear ribonucleoprotein D-like											Protein disulfide-isomerase A6
		Heterogeneous nuclear ribonucleoprotein F											Protein FAM3C
		Heterogeneous nuclear ribonucleoprotein H											Protein kinase C-binding protein NELL1
		Isoform 2 of Heterogeneous nuclear ribonucleoprotein H3											Protein S100-A10
		Isoform 3 of Heterogeneous nuclear ribonucleoprotein K											Protein S100-A11
		Isoform 2 of Heterogeneous nuclear ribonucleoprotein M											Protein S100-A4
		Heterogeneous nuclear ribonucleoprotein U-like protein 2											Protein S100-A6
		Heat shock 70 kDa protein 13											Protein-lysine 6-oxidase
		Heat shock protein beta-6											Pseudokinase
		10 kDa heat shock protein, mitochondrial											Pulmonary surfactant-associated protein A1
		Serine protease HTRA1											Pulmonary surfactant-associated protein A2
		Isoamyl acetate-hydrolyzing esterase 1 homolog											Putative elongation factor 1-alpha-like 3
		Isoleucine--tRNA ligase, mitochondrial											Putative phospholipase B-like 2
		Insulin-degrading enzyme											Pyruvate kinase PKM
		Isocitrate dehydrogenase [NADP], mitochondrial											Rab GDP dissociation inhibitor beta
		Isopentenyl-diphosphate Delta-isomerase 1											Reticulocalbin-1
		Alpha-L-iduronidase											Reticulocalbin-3
		Insulin-like growth factor-binding protein 4											Rho GDP-dissociation inhibitor 1
		Insulin-like growth factor-binding protein 6											Ribonuclease 4 (RNase 4)
		Isoform 3 of Interleukin-1 receptor accessory protein											Ribosome-binding protein 1
		Interleukin-6											Semaphorin-3C
		Importin-9											Semaphorin-7A
		Ubiquitin-like protein ISG15											Serine protease HTRA1
		Integral membrane protein 2B											Serine protease HTRA3
		Inosine triphosphate pyrophosphatase											Serpin A1
		Isoform 3 of KN motif and ankyrin repeat domain-containing protein 2											Serpin E2
		BTB/POZ domain-containing protein KCTD12											Serpin F1
		Isoform 2 of KH domain-containing, RNA-binding, signal transduction-associated protein 1											Serpin F2
		KIF1-binding protein											Serpin G1
		Importin subunit alpha-5											Serpin H1
		Importin subunit alpha-4											SH3 domain-binding glutamic acid-rich-like protein 3
		Trans-3-hydroxy-L-proline dehydratase											Sialate O-acetylesterase
		LanC-like protein 1											Soluble scavenger receptor cysteine-rich domain-containing protein SSC5D
		Protein lin-7 homolog C											Spectrin alpha chain, non-erythrocytic 1
		Isoform 2 of Lysosomal acid lipase/cholesteryl ester hydrolase											Spectrin beta chain, non-erythrocytic 1
		Protein ERGIC-53											Spondin-2
		Vesicular integral-membrane protein VIP36											Stathmin
		Isoform 3 of Leucyl-cystinyl aminopeptidase											Stromal cell derived factor 4
		Protein-lysine 6-oxidase											Sulfhydryl oxidase 1 (hQSOX)
		Leucine-rich repeat-containing protein 15											Superoxide dismutase [Cu-Zn]
		Leucine-rich repeat-containing protein 17											Sushi repeat-containing protein SRPX
		Leucine-rich repeat-containing protein 47											Sushi, von Willebrand factor type A, EGF and pentraxin domain-containing protein 1
		Isoform 3 of Protein LSM14 homolog A											Synaptic vesicle membrane protein VAT-1 homolog
		U6 snRNA-associated Sm-like protein LSm6											Talin-1
		U6 snRNA-associated Sm-like protein LSm8											Target of Nesh-SH3
		Leukotriene A-4 hydrolase											Tenascin
		Latexin											Tenascin-X
		Acyl-protein thioesterase 2											Testican-1
		MAM domain-containing protein 2											Tetranectin
		Isoform 2 of Lysosomal alpha-mannosidase											Thioredoxin
		Epididymis-specific alpha-mannosidase											Thioredoxin domain-containing protein 5
		Beta-mannosidase											Thioredoxin reductase 1
		Microtubule-associated protein 1A											Thioredoxin-dependent peroxide reductase
		Microtubule-associated proteins 1A/1B light chain 3B											Thrombospondin-1
		Isoform 2 of Matrin-3											Thrombospondin-2
		Isoform 3 of Muscleblind-like protein 1											Thrombospondin-3
		DNA replication licensing factor MCM2											Thrombospondin-5
		DNA replication licensing factor MCM3											Thymosin beta-10
		Malignant T-cell-amplified sequence 1											Thymosin beta-4
		Midkine											Tissue factor pathway inhibitor
		Isoform 2 of Protein MEMO1											Transaldolase
		Methionine aminopeptidase 2											Transforming growth factor-beta-induced protein ig-h3
		Isoform B of Microfibrillar-associated protein 2											Transgelin
		Microfibril-associated glycoprotein 4											Transgelin-2 (Epididymis tissue protein Li 7e) (SM22-alpha homolog)
		Matrix Gla protein											Transitional endoplasmic reticulum ATPase
		Neprilysin											Transketolase
		Isoform 2 of MOB-like protein phocein											Triosephosphate isomerase
		DBH-like monooxygenase protein 1											Tripeptidyl-peptidase 1 (TPP-1)
		Isoform 2 of Methylthioribose-1-phosphate isomerase											Tropomyosin-4
		Metallothionein-1X											Tryptophan--tRNA ligase
		Protein LYRIC											Tubulin alpha 1A chain
		Nascent polypeptide-associated complex subunit alpha											Tubulin beta chain
		Nucleosome assembly protein 1-like 4											Tumor protein D54
		Neuroblastoma suppressor of tumorigenicity 1											Tyrosine-protein kinase receptor UFO
		Nuclear cap-binding protein subunit 1											Ubiquitin carboxyl-terminal hydrolase isozyme L1
		Nck-associated protein 1											Ubiquitin-40S ribosomal protein S27a
		Protein NDNF											Vasorin
		Protein NDRG1											Versican core protein
		Isoform Alpha of Nectin-2											Vimentin
		Nestin											Vinculin
		H/ACA ribonucleoprotein complex subunit 2											Vitamin K-dependent protein S
		Nidogen-2											V-type proton ATPase subunit S1
		Protein NipSnap homolog 3A											Zyxin
		Omega-amidase NIT2
		Neurolysin, mitochondrial
		Isoform Short of Glycylpeptide N-tetradecanoyltransferase 1
		Nicotinamide N-methyltransferase
		Isoform 2 of Non-POU domain-containing octamer-binding protein
		Isoform 3 of Probable 28S rRNA (cytosine(4447)-C(5))-methyltransferase
		Nucleolar protein 58
		Nuclear receptor-binding protein
		Isoform 3 of Neuronal cell adhesion molecule
		Isoform 4 of Pro-neuregulin-1, membrane-bound isoform
		NSFL1 cofactor p47
		5(3)-deoxyribonucleotidase, cytosolic type
		5-nucleotidase domain-containing protein 1
		5-nucleotidase
		Isoform 4 of Neurotrimin
		Nuclear ubiquitous casein and cyclin-dependent kinase substrate 1
		Nuclear migration protein nudC
		Isoform 3 of NudC domain-containing protein 1
		Isoform Numa-s of Nuclear mitotic apparatus protein 1
		Isoform 2 of Nuclear pore complex protein Nup155
		Nuclear transport factor 2
		Nucleoredoxin
		Out at first protein homolog
		Mimecan
		Olfactomedin-like protein 2B
		Isoform 6 of Protein OS-9
		Esterase OVCA2
		Succinyl-CoA:3-ketoacid coenzyme A transferase 1, mitochondrial
		Platelet-activating factor acetylhydrolase IB subunit gamma
		Isoform 3 of Polyadenylate-binding protein-interacting protein 1
		Serine/threonine-protein kinase PAK 2
		Inactive serine protease PAMR1
		Bifunctional 3-phosphoadenosine 5-phosphosulfate synthase 1
		Bifunctional 3-phosphoadenosine 5-phosphosulfate synthase 2
		Poly [ADP-ribose] polymerase 1
		Poly [ADP-ribose] polymerase 4
		PRKC apoptosis WT1 regulator protein
		Protein PBDC1
		Pterin-4-alpha-carbinolamine dehydratase
		Isoform 6 of Poly(rC)-binding protein 2
		Phosphoenolpyruvate carboxykinase [GTP], mitochondrial
		PEST proteolytic signal-containing nuclear protein
		28 kDa heat- and acid-stable phosphoprotein
		Programmed cell death 1 ligand 2
		Programmed cell death protein 5
		Parkinson disease 7 domain-containing protein 1
		Isoform 2 of Platelet-derived growth factor D
		Isoform 3 of Platelet-derived growth factor receptor alpha
		Platelet-derived growth factor receptor beta
		Platelet-derived growth factor receptor-like protein
		PDZ and LIM domain protein 2
		PDZ and LIM domain protein 4
		Astrocytic phosphoprotein PEA-15
		Xaa-Pro dipeptidase
		Prefoldin subunit 1
		Prefoldin subunit 4
		Prefoldin subunit 5
		ATP-dependent 6-phosphofructokinase, liver type
		Glycerol-3-phosphate phosphatase
		PHD finger-like domain-containing protein 5A
		Isoform 3 of Phosphatidylinositol-binding clathrin assembly protein
		Peptidyl-prolyl cis-trans isomerase NIMA-interacting 4
		Isoform 2 of PITH domain-containing protein 1
		Phosphatidylinositol transfer protein alpha isoform
		Presequence protease, mitochondrial
		Group XV phospholipase A2
		Isoform 4 of Perilipin-3
		Plexin-B2
		Isoform PML-14 of Protein PML
		Isoform 3 of Pyridoxine-5-phosphate oxidase
		GDP-fucose protein O-fucosyltransferase 1
		Isoform B of GDP-fucose protein O-fucosyltransferase 2
		Inorganic pyrophosphatase
		Peptidyl-prolyl cis-trans isomerase C
		Isoform 2 of Peptidyl-prolyl cis-trans isomerase F, mitochondrial
		Peptidyl-prolyl cis-trans isomerase-like 1
		Peptidyl-prolyl cis-trans isomerase-like 3
		Protein phosphatase 1G
		Serine/threonine-protein phosphatase PP1-gamma catalytic subunit
		Isoform 5 of Protein phosphatase 1 regulatory subunit 12A
		Protein phosphatase 1 regulatory subunit 14B
		Isoform 2 of Serine/threonine-protein phosphatase 6 catalytic subunit
		Prolyl endopeptidase
		Protein arginine N-methyltransferase 5
		Isoform 2 of Major prion protein
		Endothelial protein C receptor
		Pre-mRNA-processing factor 19
		Isoform 4 of Phosphoribosyl pyrophosphate synthase-associated protein 2
		Protein PRRC1
		Serine protease 23
		Isoform 2 of Proteasome subunit alpha type-3
		26S protease regulatory subunit 4
		26S proteasome non-ATPase regulatory subunit 10
		26S proteasome non-ATPase regulatory subunit 14
		26S proteasome non-ATPase regulatory subunit 4
		Isoform 2 of 26S proteasome non-ATPase regulatory subunit 5
		26S proteasome non-ATPase regulatory subunit 7
		Proteasome activator complex subunit 2
		Proteasome activator complex subunit 3
		Proteasome inhibitor PI31 subunit
		Phosphoserine phosphatase
		Isoform 2 of Prostaglandin reductase 1
		Parathymosin
		Receptor-type tyrosine-protein phosphatase delta
		Isoform 2 of Receptor-type tyrosine-protein phosphatase kappa
		Isoform 2 of Receptor-type tyrosine-protein phosphatase S
		Putative peptidyl-tRNA hydrolase PTRHD1
		Isoform 3 of Pseudouridine-5-phosphatase
		Isoform 4 of Poly(U)-binding-splicing factor PUF60
		Transcriptional activator protein Pur-alpha
		Transcriptional activator protein Pur-beta
		Isoform 4 of Paxillin
		Isoform 3 of Apoptosis-associated speck-like protein containing a CARD
		Pyrroline-5-carboxylate reductase 1, mitochondrial
		Isoform 2 of Pyrroline-5-carboxylate reductase 3
		Glutamine--tRNA ligase
		Isoform 2 of Dihydropteridine reductase
		Glutaminyl-peptide cyclotransferase
		Nicotinate-nucleotide pyrophosphorylase [carboxylating]
		Histone-binding protein RBBP7
		RNA-binding protein 3
		Isoform 2 of RNA-binding protein 8A
		Protein RCC2
		Reticulocalbin-3
		Reversion-inducing cysteine-rich protein with Kazal motifs
		Isoform 3 of Oligoribonuclease, mitochondrial
		RGM domain family member B
		Isoform 2 of Synembryn-A
		Isoform 2 of Telomere-associated protein RIF1
		Isoform 2 of Regulator of microtubule dynamics protein 1
		Ribonuclease 4
		Ribonuclease T2
		Isoform 4 of Ribulose-phosphate 3-epimerase
		60S ribosomal protein L10
		60S ribosomal protein L11
		60S ribosomal protein L12
		60S ribosomal protein L13a
		60S ribosomal protein L14
		60S ribosomal protein L17
		Isoform 2 of 60S ribosomal protein L18
		60S ribosomal protein L18a
		60S ribosomal protein L21
		60S ribosomal protein L23
		60S ribosomal protein L24
		60S ribosomal protein L27a
		60S ribosomal protein L29
		Isoform 3 of 60S ribosomal protein L31
		60S ribosomal protein L34
		60S ribosomal protein L35
		60S ribosomal protein L36
		60S ribosomal protein L36a
		60S ribosomal protein L38
		60S ribosomal protein L7a
		60S ribosomal protein L9
		60S acidic ribosomal protein P1
		40S ribosomal protein S12
		40S ribosomal protein S13
		40S ribosomal protein S14
		40S ribosomal protein S15a
		40S ribosomal protein S17
		40S ribosomal protein S19
		40S ribosomal protein S2
		40S ribosomal protein S21
		40S ribosomal protein S23
		Isoform 2 of 40S ribosomal protein S24
		40S ribosomal protein S25
		40S ribosomal protein S27
		40S ribosomal protein S27-like
		40S ribosomal protein S28
		40S ribosomal protein S29
		40S ribosomal protein S5
		40S ribosomal protein S8
		Ras-related protein R-Ras2
		Ribonucleoside-diphosphate reductase large subunit
		RNA 3-terminal phosphate cyclase
		Isoform 3 of Reticulon-3
		Isoform 2 of Reticulon-4
		Protein S100-A10
		SUMO-activating enzyme subunit 1
		Isoform 2 of Scaffold attachment factor B1
		SAP domain-containing ribonucleoprotein
		Ribosome maturation protein SBDS
		Lysosome membrane protein 2
		Isoform 6 of Non-specific lipid-transfer protein
		Signal peptide, CUB and EGF-like domain-containing protein 3
		Isoform 2 of Protein SEC13 homolog
		Protein transport protein Sec24A
		Protein transport protein Sec24C
		Protein transport protein Sec24D
		Protein transport protein Sec61 subunit beta
		Selenium-binding protein 1
		Selenoprotein M
		Isoform 4 of Selenide, water dikinase 1
		Isoform 2 of Septin-8
		Isoform 7 of Septin-9
		Neuroserpin
		Isoform 2 of Protein SET
		Isoform 4 of Splicing factor 1
		Splicing factor 3A subunit 1
		Splicing factor 3A subunit 3
		Splicing factor 3B subunit 2
		Splicing factor 3B subunit 6
		Secreted frizzled-related protein 1
		Secreted frizzled-related protein 4
		Epsilon-sarcoglycan
		SH3 domain-binding glutamic acid-rich-like protein
		Endophilin-A2
		Sedoheptulokinase
		Isoform 2 of Sialate O-acetylesterase
		Tyrosine-protein phosphatase non-receptor type substrate 1
		Superkiller viralicidic activity 2-like 2
		S-phase kinase-associated protein 1
		Neutral amino acid transporter B(0)
		Isoform 2 of 4F2 cell-surface antigen heavy chain
		Antileukoproteinase
		Structural maintenance of chromosomes protein 1A
		Structural maintenance of chromosomes protein 3
		Spermine synthase
		WD40 repeat-containing protein SMU1
		SET and MYND domain-containing protein 5
		U5 small nuclear ribonucleoprotein 200 kDa helicase
		U1 small nuclear ribonucleoprotein A
		U2 small nuclear ribonucleoprotein A
		Isoform SM-B of Small nuclear ribonucleoprotein-associated proteins B and B
		U2 small nuclear ribonucleoprotein B
		Small nuclear ribonucleoprotein Sm D1
		Small nuclear ribonucleoprotein Sm D2
		Isoform 2 of Small nuclear ribonucleoprotein Sm D3
		Small nuclear ribonucleoprotein E
		Small nuclear ribonucleoprotein F
		Small nuclear ribonucleoprotein G
		Beta-2-syntrophin
		NHP2-like protein 1
		Isoform 2 of Sorting nexin-6
		Isoform 4 of Superoxide dismutase [Mn], mitochondrial
		Isoform 9 of Sorbin and SH3 domain-containing protein 2
		Isoform Beta of Vinexin
		Sorbitol dehydrogenase
		Spondin-2
		Steroid receptor RNA activator 1
		Spermidine synthase
		Signal recognition particle 19 kDa protein
		Isoform 2 of Signal recognition particle 54 kDa protein
		Signal recognition particle subunit SRP68
		Signal recognition particle 9 kDa protein
		Sushi repeat-containing protein SRPX2
		Serine/arginine-rich splicing factor 1
		Isoform 2 of Serine/arginine-rich splicing factor 3
		Serine/arginine-rich splicing factor 9
		Lupus La protein
		Single-stranded DNA-binding protein, mitochondrial
		Soluble scavenger receptor cysteine-rich domain-containing protein SSC5D
		Translocon-associated protein subunit delta
		FACT complex subunit SSRP1
		Isoform 2 of Signal transducing adapter molecule 1
		Stanniocalcin-2
		Stathmin
		Syntaxin-12
		Syntaxin-binding protein 1
		Activated RNA polymerase II transcriptional coactivator p15
		Isoform 2 of Protein SGT1 homolog
		Extracellular sulfatase Sulf-1
		Isoform 2 of Extracellular sulfatase Sulf-2
		Sulfatase-modifying factor 2
		Small ubiquitin-related modifier 1
		Sushi, von Willebrand factor type A, EGF and pentraxin domain-containing protein 1
		Putative deoxyribonuclease TATDN1
		Tax1-binding protein 3
		Tubulin-folding cofactor B
		Transcription elongation factor A protein 1
		Transcription elongation factor A protein-like 3
		Transcription elongation factor B polypeptide 1
		Isoform 4 of Protein TFG
		Isoform 2 of Tissue factor pathway inhibitor 2
		Testicular haploid expressed gene protein-like
		Thyroid hormone receptor-associated protein 3
		Thy-1 membrane glycoprotein
		Nucleolysin TIAR
		Metalloproteinase inhibitor 2
		TIP41-like protein
		Isoform Short of Tight junction protein ZO-1
		Translation machinery-associated protein 7
		Isoform Zeta of Lamina-associated polypeptide 2, isoforms beta/gamma
		Thymosin beta-4
		Tumor necrosis factor-inducible gene 6 protein
		Tumor necrosis factor receptor superfamily member 12A
		182 kDa tankyrase-1-binding protein
		DNA topoisomerase 1
		Isoform Beta-1 of DNA topoisomerase 2-beta
		Isoform 2 of Heat shock protein 75 kDa, mitochondrial
		Trafficking protein particle complex subunit 3
		E3 ubiquitin/ISG15 ligase TRIM25
		Isoform 2 of Multifunctional methyltransferase subunit TRM112-like protein
		Isoform 2 of CCA tRNA nucleotidyltransferase 1, mitochondrial
		Isoform 3 of 60 kDa SS-A/Ro ribonucleoprotein
		Tumor susceptibility gene 101 protein
		Tsukushin
		Tubulin beta-2A chain
		Tubulin beta-8 chain
		Twisted gastrulation protein homolog 1
		Thioredoxin domain-containing protein 12
		Thioredoxin domain-containing protein 17
		Isoform 2 of Splicing factor U2AF 65 kDa subunit
		Isoform 3 of UDP-N-acetylhexosamine pyrophosphorylase
		Isoform 4 of Ubiquitin-associated protein 2-like
		SUMO-conjugating enzyme UBC9
		Ubiquitin-conjugating enzyme E2 K
		Ubiquitin-conjugating enzyme E2 R2
		Isoform 2 of Ubiquitin-conjugating enzyme E2 Z
		Ubiquilin-2
		Ubiquitin fusion degradation protein 1 homolog
		Ubiquitin-fold modifier 1
		NKG2D ligand 2
		Isoform 2 of Regulator of nonsense transcripts 1
		Valine--tRNA ligase
		Prefoldin subunit 3
		Vascular endothelial growth factor C
		Vacuolar protein sorting-associated protein 26B
		Vacuolar protein sorting-associated protein 29
		Vacuolar protein sorting-associated protein 45
		Vacuolar protein sorting-associated protein VTA1 homolog
		Methylosome protein 50
		WNT1-inducible-signaling pathway protein 2
		Isoform 2 of Protein Wnt-5a
		Nuclease-sensitive element-binding protein 1
		Isoform 2 of Y-box-binding protein 3
		YTH domain-containing family protein 1
		Zinc finger protein ZPR1

## Sheet: Table S2
ASC NORMOXIC SECRETOMES - 16 hours exposure
Zvonic et al., 2007	Kehl et al., 2019		Commonly identified		Author	Proteins identified
14-3-3 protein beta/alpha	10 kDa heat shock protein, mitochondrial		Ferritin heavy chain		Zvonic, et al.	129
14-3-3 protein epsilon	182 kDa tankyrase-1-binding protein		Ferritin light chain		Kehl, et al.	685
14-3-3 protein gamma	26S protease regulatory subunit 4		Quinone oxidoreductase		Overall	814
14-3-3 protein theta	26S proteasome non-ATPase regulatory subunit 10		Dermatopontin		Common	5
14-3-3 protein zeta/delta	26S proteasome non-ATPase regulatory subunit 14		Xaa-Pro dipeptidase
14-3-3 sigma	26S proteasome non-ATPase regulatory subunit 4
Actin 1	26S proteasome non-ATPase regulatory subunit 7
Actin 2	28 kDa heat- and acid-stable phosphoprotein
Actin cytoplasmic	3-hydroxybutyrate dehydrogenase type 2
Actin, alpha 2	3-hydroxyisobutyryl-CoA hydrolase, mitochondrial
Actin, alpha 3	3-ketoacyl-CoA thiolase, mitochondrial
Actinin, alpha 2	40S ribosomal protein S12
Actinin, alpha 3	40S ribosomal protein S13
Actinin, alpha 4	40S ribosomal protein S14
Adiponectin precursor	40S ribosomal protein S15a
ADP sugar pyrophosphate	40S ribosomal protein S17
Albumin	40S ribosomal protein S19
Alpha Keto reductase 1 member C2	40S ribosomal protein S2
Alpha-2 macroglobulin homolog	40S ribosomal protein S21
Alpha-enolase	40S ribosomal protein S23
Aminoacylase 1	40S ribosomal protein S25
Angiotensinogen	40S ribosomal protein S27
Argininosuccinate lyase	40S ribosomal protein S27-like
Beta enolase	40S ribosomal protein S28
Beta- Hexosaminidase beta chain precursor	40S ribosomal protein S29
Biliverdin reductase A precursor	40S ribosomal protein S5
Bloodstream specific precursor protein	40S ribosomal protein S8
Calreticulin	4-trimethylaminobutyraldehyde dehydrogenase
Calreticulin precursor	5(3)-deoxyribonucleotidase, cytosolic type
Calumenin	5-nucleotidase
Calumenin precursor	5-nucleotidase domain-containing protein 1
Catalase	60S acidic ribosomal protein P1
Cathepsin D precursor	60S ribosomal protein L10
Cathepsin L precursor	60S ribosomal protein L11
Chitinase 3-like protein 2 J75	60S ribosomal protein L12
Chloride intracellular channel protein 4	60S ribosomal protein L13a
Collagen alpha 1 chain	60S ribosomal protein L14
Dermatopontin	60S ribosomal protein L17
Elongation factor	60S ribosomal protein L18a
Eukaryotic translation initiation factor 6	60S ribosomal protein L21
Fatty acid binding protein	60S ribosomal protein L23
Fatty acid binding protein epidermal	60S ribosomal protein L24
Ferritin heavy chain	60S ribosomal protein L27a
Ferritin light chain	60S ribosomal protein L29
Follistatin related protein	60S ribosomal protein L34
Fructose 6 phosphate aldolase A	60S ribosomal protein L35
Fructose biphosphate aldolase A	60S ribosomal protein L36
Fructose biphosphate aldolase C	60S ribosomal protein L36a
Fumarylacetoacetate hydrolase	60S ribosomal protein L38
Galectin 1	60S ribosomal protein L7a
Galectin-3-binding protein precursor	60S ribosomal protein L9
Gamma type ATP synthase D Alpha	Acetyl-CoA acetyltransferase, mitochondrial
Gamma-enolase	Actin-related protein 2/3 complex subunit 1A
Glucosidase II beta subunit precursor	Actin-related protein 2/3 complex subunit 5-like protein
Glutamine synthase	Activated RNA polymerase II transcriptional coactivator p15
Glutathione S transferase P	Activator of 90 kDa heat shock protein ATPase homolog 1
Glycerol 3 phosphate dehydrogenase	Acyl-coenzyme A thioesterase 1
Heat shock protein 27 (beta1)	Acylphosphatase-1
Heme binding protein	Acyl-protein thioesterase 2
L Lactate dehydrogenase B	Acylpyruvase FAHD1, mitochondrial
Lactate dehydrogenase A chain	Adenosine kinase
LIM & SH3 domain protein 1	Adenylosuccinate lyase
L-Lactate dehydrogenase A chain	Adenylosuccinate synthetase isozyme 2
Malate dehydrogenase	ADP-ribosylation factor-like protein 3
Matrix protein P17	AH receptor-interacting protein
Myelin P2 protein	Alcohol dehydrogenase [NADP(+)]
NADP dependent malic enzyme	Aldehyde dehydrogenase family 16 member A1
Neuron specific enolase/gamma enolase	Aldo-keto reductase family 1 member C1
Nicotinamide N methyltransferase	Aldo-keto reductase family 1 member C3
Nucleoside diphosphate kinase	Alpha-ketoglutarate-dependent dioxygenase FTO
Nucleoside diphosphate kinase beta	Alpha-L-iduronidase
Osteonectin	Aminoacyl tRNA synthase complex-interacting multifunctional protein 1
Park 7 human protein DJ-1	Aminoacyl tRNA synthase complex-interacting multifunctional protein 2
Pentraxin related protein	Angio-associated migratory cell protein
Peroxiredoxin 1	Angiogenin
Peroxiredoxin 2	Angiopoietin-related protein 4
Peroxiredoxin-2	Antileukoproteinase
Phosphatidylethanolamine binding protein	AP-1 complex subunit gamma-1
Phosphoenolpyruvate carboxylase 1	AP-2 complex subunit sigma
Phosphoglycerate kinase	Astrocytic phosphoprotein PEA-15
Phosphoglycerate kinase 1	Atlastin-3
Phosphoglycerate mutase 1	ATP-dependent 6-phosphofructokinase, liver type
Phosphoglycerate mutase 2	ATP-dependent RNA helicase DDX19A
Phosphoglycerate mutase 4	Axin interactor, dorsalization-associated protein
Pigment epithelial derived factor	Beta-2-syntrophin
Pigment epithelial derived factor precursor	Beta-centractin
Placental thrombin inhibitor	Beta-mannosidase
Plasma protease C1 inhibitor precursor	Bifunctional 3-phosphoadenosine 5-phosphosulfate synthase 1
Plasma retinol-binding protein precursor	Bifunctional 3-phosphoadenosine 5-phosphosulfate synthase 2
Plasminogen activator inhibitor I PAI-1	BolA-like protein 2
Pregnancy zone protein precursor	BPI fold-containing family B member 1
Profilin	Brain acid soluble protein 1
Profilin 1	BTB/POZ domain-containing protein KCTD12
Prolyl hydroxylase alpha 1 subunit precursor	Calcium-regulated heat-stable protein 1
Proteasome Alpha subunit type 3	Calponin-1
Proteasome subnit β type 4	Carbohydrate sulfotransferase 14
Proteasome subunit beta type 6 precursor	Carbohydrate sulfotransferase 3
Proteasome subunit beta type 7 precursor	Carbonyl reductase [NADPH] 3
Proteasome subunit β type 2	Cartilage-associated protein
Proteasome subunit β type 3	Casein kinase II subunit alpha
Protein disulfide isomerase	Casein kinase II subunit beta
Protein disulfide isomerase A3 precursor	Caspase-3
Protein disulfide-isomerase precursor	Catenin beta-1
Putative nucleotide diphosphate kinase	Cathepsin K
Pyruvate kinase isozymes M1/M2	Cathepsin L1
Quinone oxidoreductase	Cathepsin Z
Rab GTP dissociation inhibitor beta	C-C motif chemokine 2
Rho GDP dissociation inhibitor 1	CD59 glycoprotein
Rho GDP-dissociation inhibitor 1	CD81 antigen
SH3 domain binding protein	Cellular retinoic acid-binding protein 2
Short chain hydroxyl acyl CoA dehydrogenase	Charged multivesicular body protein 4a
Spectrin β chain brain 3	Chromobox protein homolog 3
Stromal cell-derived growth factor SF20	Chromobox protein homolog 5
Superoxide dismutase Cu/Zn	Citrate synthase, mitochondrial
Superoxide dismutase Mn	Coatomer subunit epsilon
Thioredoxin domain-containing protein 5 precursor	Coatomer subunit zeta-2
Thioredoxin reductase 1	Cofilin-2
Transaldolase	Coiled-coil domain-containing protein 58
Translationally controlled tumor protein	Collagen triple helix repeat-containing protein 1
Transthyretin	Collagen, type V, alpha-3
Triosephosphate isomerase	Collagen, type XV, alpha 1
Tropomyosin alpha-2 chain	Complement C1q tumor necrosis factor-related protein 5
Tropomyosin alpha-3 chain	Complement component 1 Q subcomponent-binding protein, mitochondrial
Tropomyosin alpha-4 chain	COP9 signalosome complex subunit 6
Tropomyosin beta chain	COP9 signalosome complex subunit 7a
UBA/UBX 33.3 kDa protein	Copper transport protein ATOX1
UMP-CMP kinase	Cullin-2
UV excision repair protein RAD23 homolog B	Cystatin-B
Xaa-Pro dipeptidase	Cysteine-rich protein 2
	Cytochrome c oxidase subunit 5B, mitochondrial
	Cytoplasmic dynein 1 light intermediate chain 1
	Cytoplasmic dynein 1 light intermediate chain 2
	DBH-like monooxygenase protein 1
	DCC-interacting protein 13-alpha
	D-dopachrome decarboxylase
	Density-regulated protein
	Deoxyribose-phosphate aldolase
	Dermatopontin
	Developmentally-regulated GTP-binding protein 1
	Dickkopf-related protein 1
	Di-N-acetylchitobiase
	Dipeptidyl peptidase 1
	Dipeptidyl peptidase 9
	Discoidin, CUB and LCCL domain-containing protein 2
	Disintegrin and metalloproteinase domain-containing protein 10
	Disintegrin and metalloproteinase with thrombospondin motifs 2
	Disintegrin and metalloproteinase with thrombospondin motifs 7
	DNA replication licensing factor MCM2
	DNA replication licensing factor MCM3
	DNA topoisomerase 1
	DnaJ homolog subfamily A member 2
	DnaJ homolog subfamily B member 11
	DnaJ homolog subfamily C member 13
	DnaJ homolog subfamily C member 8
	Dynein light chain roadblock-type 1
	Dystroglycan
	E3 ubiquitin/ISG15 ligase TRIM25
	EH domain-containing protein 2
	EH domain-containing protein 4
	Elastin
	Electron transfer flavoprotein subunit alpha, mitochondrial
	Electron transfer flavoprotein subunit beta
	Endophilin-A2
	Endosialin
	Endothelial protein C receptor
	Enhancer of rudimentary homolog
	Enoyl-CoA hydratase, mitochondrial
	Epididymis-specific alpha-mannosidase
	Epsilon-sarcoglycan
	ES1 protein homolog, mitochondrial
	Esterase OVCA2
	Eukaryotic initiation factor 4A-III
	Eukaryotic translation initiation factor 1
	Eukaryotic translation initiation factor 3 subunit E
	Eukaryotic translation initiation factor 3 subunit F
	Eukaryotic translation initiation factor 3 subunit G
	Eukaryotic translation initiation factor 3 subunit J
	Eukaryotic translation initiation factor 4E
	Eukaryotic translation initiation factor 5
	Eukaryotic translation initiation factor 5B
	Exosome complex component MTR3
	Exostosin-like 2
	Extracellular serine/threonine protein kinase FAM20C
	Extracellular sulfatase Sulf-1
	FACT complex subunit SSRP1
	Ferritin heavy chain
	Ferritin light chain
	Fibromodulin
	Fibulin-2
	Fibulin-5
	Flap endonuclease 1
	Four and a half LIM domains protein 3
	Fructose-bisphosphate aldolase C
	Fumarylacetoacetase
	Fumarylacetoacetate hydrolase domain-containing protein 2A
	Gamma-glutamyl hydrolase
	Ganglioside GM2 activator
	GDH/6PGL endoplasmic bifunctional protein
	GDP-fucose protein O-fucosyltransferase 1
	Glucosamine 6-phosphate N-acetyltransferase
	Glutamate--cysteine ligase regulatory subunit
	Glutamine synthetase
	Glutamine--tRNA ligase
	Glutaminyl-peptide cyclotransferase
	Glutathione S-transferase theta-2B
	Glycerol-3-phosphate phosphatase
	GMP synthase
	Golgi apparatus protein 1
	Golgi phosphoprotein 3
	Golgi resident protein GCP60
	Granulins
	Gremlin-1
	Gremlin-2
	Group XV phospholipase A2
	Growth/differentiation factor 6
	GrpE protein homolog 1, mitochondrial
	Guanine nucleotide-binding protein G(I)/G(S)/G(O) subunit gamma-12
	H/ACA ribonucleoprotein complex subunit 2
	Heat shock 70 kDa protein 13
	Heat shock protein beta-6
	Heme oxygenase 1
	Heme oxygenase 2
	Heme-binding protein 2
	Hepatoma-derived growth factor
	Heterogeneous nuclear ribonucleoprotein A0
	Heterogeneous nuclear ribonucleoprotein A3
	Heterogeneous nuclear ribonucleoprotein F
	Heterogeneous nuclear ribonucleoprotein H
	Heterogeneous nuclear ribonucleoprotein U-like protein 2
	High mobility group protein B1
	High mobility group protein B3
	High mobility group protein HMG-I/HMG-Y
	Histidine triad nucleotide-binding protein 1
	Histone acetyltransferase type B catalytic subunit
	Histone H2A.V
	Histone-binding protein RBBP7
	Hyaluronan and proteoglycan link protein 1
	Hydroxyacyl-coenzyme A dehydrogenase, mitochondrial
	Importin subunit alpha-4
	Importin subunit alpha-5
	Importin-9
	Inactive serine protease PAMR1
	Inorganic pyrophosphatase
	Inosine triphosphate pyrophosphatase
	Insulin-degrading enzyme
	Insulin-like growth factor-binding protein 4
	Insulin-like growth factor-binding protein 6
	Integral membrane protein 2B
	Interleukin-6
	Isoamyl acetate-hydrolyzing esterase 1 homolog
	Isocitrate dehydrogenase [NADP], mitochondrial
	Isoform 1 of Gamma-adducin
	Isoform 2 of 26S proteasome non-ATPase regulatory subunit 5
	Isoform 2 of 2-deoxynucleoside 5-phosphate N-hydrolase 1
	Isoform 2 of 40S ribosomal protein S24
	Isoform 2 of 4F2 cell-surface antigen heavy chain
	Isoform 2 of 60S ribosomal protein L18
	Isoform 2 of Acidic leucine-rich nuclear phosphoprotein 32 family member B
	Isoform 2 of Aminoacylase-1
	Isoform 2 of Asparagine synthetase [glutamine-hydrolyzing]
	Isoform 2 of ATP-binding cassette sub-family F member 1
	Isoform 2 of ATP-dependent RNA helicase DDX42
	Isoform 2 of Beta-galactosidase
	Isoform 2 of BPI fold-containing family A member 1
	Isoform 2 of BRO1 domain-containing protein BROX
	Isoform 2 of Caprin-1
	Isoform 2 of Carbohydrate sulfotransferase 11
	Isoform 2 of CCA tRNA nucleotidyltransferase 1, mitochondrial
	Isoform 2 of CDK5 regulatory subunit-associated protein 3
	Isoform 2 of Cellular nucleic acid-binding protein
	Isoform 2 of Centrosomal protein of 170 kDa
	Isoform 2 of Charged multivesicular body protein 3
	Isoform 2 of Collagen alpha 1(XVI) chain
	Isoform 2 of COP9 signalosome complex subunit 7b
	Isoform 2 of Cullin-3
	Isoform 2 of Cystathionine gamma-lyase
	Isoform 2 of Cysteine and histidine-rich domain-containing protein 1
	Isoform 2 of DAZ-associated protein 1
	Isoform 2 of Deoxyribonuclease-2-alpha
	Isoform 2 of Deoxyuridine 5-triphosphate nucleotidohydrolase, mitochondrial
	Isoform 2 of Dihydropteridine reductase
	Isoform 2 of DnaJ homolog subfamily C member 7
	Isoform 2 of Dynactin subunit 4
	Isoform 2 of EGF-like repeat and discoidin I-like domain-containing protein 3
	Isoform 2 of Endothelial differentiation-related factor 1
	Isoform 2 of Engulfment and cell motility protein 2
	Isoform 2 of Enoyl-CoA delta isomerase 1, mitochondrial
	Isoform 2 of Extracellular sulfatase Sulf-2
	Isoform 2 of Follistatin-related protein 3
	Isoform 2 of GDNF family receptor alpha 1
	Isoform 2 of Glycogen [starch] synthase, muscle
	Isoform 2 of Guanosine-3,5-bis(diphosphate) 3-pyrophosphohydrolase MESH1
	Isoform 2 of Heat shock protein 75 kDa, mitochondrial
	Isoform 2 of Hepatocyte growth factor-regulated tyrosine kinase substrate
	Isoform 2 of Heterogeneous nuclear ribonucleoprotein H3
	Isoform 2 of Heterogeneous nuclear ribonucleoprotein M
	Isoform 2 of Histone deacetylase 2
	Isoform 2 of KH domain-containing, RNA-binding, signal transduction-associated protein 1
	Isoform 2 of Lysosomal acid lipase/cholesteryl ester hydrolase
	Isoform 2 of Lysosomal alpha-mannosidase
	Isoform 2 of Major prion protein
	Isoform 2 of Matrin-3
	Isoform 2 of Methylthioribose-1-phosphate isomerase
	Isoform 2 of MOB-like protein phocein
	Isoform 2 of Multifunctional methyltransferase subunit TRM112-like protein
	Isoform 2 of NAD(P)H-hydrate epimerase
	Isoform 2 of Non-POU domain-containing octamer-binding protein
	Isoform 2 of Nuclear pore complex protein Nup155
	Isoform 2 of Peptidyl-prolyl cis-trans isomerase F, mitochondrial
	Isoform 2 of Phenylalanine--tRNA ligase alpha subunit
	Isoform 2 of PITH domain-containing protein 1
	Isoform 2 of Platelet-derived growth factor D
	Isoform 2 of Prostaglandin reductase 1
	Isoform 2 of Proteasome subunit alpha type-3
	Isoform 2 of Protein FAM98A
	Isoform 2 of Protein farnesyltransferase/geranylgeranyltransferase type-1 subunit alpha
	Isoform 2 of Protein MEMO1
	Isoform 2 of Protein NOXP20
	Isoform 2 of Protein SEC13 homolog
	Isoform 2 of Protein SET
	Isoform 2 of Protein SGT1 homolog
	Isoform 2 of Protein Wnt-5a
	Isoform 2 of Pyrroline-5-carboxylate reductase 3
	Isoform 2 of Receptor-type tyrosine-protein phosphatase kappa
	Isoform 2 of Receptor-type tyrosine-protein phosphatase S
	Isoform 2 of Regulator of microtubule dynamics protein 1
	Isoform 2 of Regulator of nonsense transcripts 1
	Isoform 2 of Reticulon-4
	Isoform 2 of Rho GTPase-activating protein 18
	Isoform 2 of RNA-binding protein 8A
	Isoform 2 of Scaffold attachment factor B1
	Isoform 2 of Septin-8
	Isoform 2 of Serine/arginine-rich splicing factor 3
	Isoform 2 of Serine/threonine-protein phosphatase 6 catalytic subunit
	Isoform 2 of Sialate O-acetylesterase
	Isoform 2 of Signal recognition particle 54 kDa protein
	Isoform 2 of Signal transducing adapter molecule 1
	Isoform 2 of Small nuclear ribonucleoprotein Sm D3
	Isoform 2 of Sorting nexin-6
	Isoform 2 of Splicing factor U2AF 65 kDa subunit
	Isoform 2 of Synembryn-A
	Isoform 2 of Telomere-associated protein RIF1
	Isoform 2 of Tissue factor pathway inhibitor 2
	Isoform 2 of Transcription factor BTF3
	Isoform 2 of Ubiquitin-conjugating enzyme E2 Z
	Isoform 2 of V-type proton ATPase subunit E 1
	Isoform 2 of Y-box-binding protein 3
	Isoform 3 of 60 kDa SS-A/Ro ribonucleoprotein
	Isoform 3 of 60S ribosomal protein L31
	Isoform 3 of Acidic leucine-rich nuclear phosphoprotein 32 family member E
	Isoform 3 of Apoptosis-associated speck-like protein containing a CARD
	Isoform 3 of CD63 antigen
	Isoform 3 of Collagen alpha 1(XVIII) chain
	Isoform 3 of Endoplasmic reticulum aminopeptidase 2
	Isoform 3 of Ester hydrolase C11orf54
	Isoform 3 of Ethylmalonyl-CoA decarboxylase
	Isoform 3 of GMP reductase 2
	Isoform 3 of Golgin subfamily A member 3
	Isoform 3 of Guanine nucleotide-binding protein G(s) subunit alpha isoforms short
	Isoform 3 of H/ACA ribonucleoprotein complex subunit 4
	Isoform 3 of Heterogeneous nuclear ribonucleoprotein D0
	Isoform 3 of Heterogeneous nuclear ribonucleoprotein D-like
	Isoform 3 of Heterogeneous nuclear ribonucleoprotein K
	Isoform 3 of High mobility group protein HMGI-C
	Isoform 3 of Interleukin-1 receptor accessory protein
	Isoform 3 of KN motif and ankyrin repeat domain-containing protein 2
	Isoform 3 of Kynurenine--oxoglutarate transaminase 3
	Isoform 3 of Leucyl-cystinyl aminopeptidase
	Isoform 3 of Muscleblind-like protein 1
	Isoform 3 of Neuronal cell adhesion molecule
	Isoform 3 of NudC domain-containing protein 1
	Isoform 3 of Oligoribonuclease, mitochondrial
	Isoform 3 of Phosphatidylinositol-binding clathrin assembly protein
	Isoform 3 of Platelet-derived growth factor receptor alpha
	Isoform 3 of Polyadenylate-binding protein-interacting protein 1
	Isoform 3 of Probable 28S rRNA (cytosine(4447)-C(5))-methyltransferase
	Isoform 3 of Protein enabled homolog
	Isoform 3 of Protein LSM14 homolog A
	Isoform 3 of Pseudouridine-5-phosphatase
	Isoform 3 of Pyridoxine-5-phosphate oxidase
	Isoform 3 of Reticulon-3
	Isoform 3 of Soluble calcium-activated nucleotidase 1
	Isoform 3 of Translation initiation factor eIF-2B subunit gamma
	Isoform 3 of UDP-N-acetylhexosamine pyrophosphorylase
	Isoform 4 of 3(2),5-bisphosphate nucleotidase 1
	Isoform 4 of Amyloid-like protein 2
	Isoform 4 of AP-3 complex subunit delta-1
	Isoform 4 of Biotinidase
	Isoform 4 of Branched-chain-amino-acid aminotransferase, cytosolic
	Isoform 4 of BRCA1-A complex subunit BRE
	Isoform 4 of COP9 signalosome complex subunit 1
	Isoform 4 of Dipeptidyl peptidase 3
	Isoform 4 of Neurotrimin
	Isoform 4 of Paxillin
	Isoform 4 of Perilipin-3
	Isoform 4 of Phosphoribosyl pyrophosphate synthase-associated protein 2
	Isoform 4 of Poly(U)-binding-splicing factor PUF60
	Isoform 4 of Pro-neuregulin-1, membrane-bound isoform
	Isoform 4 of Protein TFG
	Isoform 4 of Ribulose-phosphate 3-epimerase
	Isoform 4 of Selenide, water dikinase 1
	Isoform 4 of Splicing factor 1
	Isoform 4 of Superoxide dismutase [Mn], mitochondrial
	Isoform 4 of Ubiquitin-associated protein 2-like
	Isoform 5 of Protein phosphatase 1 regulatory subunit 12A
	Isoform 6 of Non-specific lipid-transfer protein
	Isoform 6 of Poly(rC)-binding protein 2
	Isoform 6 of Protein OS-9
	Isoform 6 of RNA-binding protein EWS
	Isoform 6 of Tumor necrosis factor receptor superfamily member 6
	Isoform 7 of Septin-9
	Isoform 9 of Calpastatin
	Isoform 9 of Sorbin and SH3 domain-containing protein 2
	Isoform Alpha of Nectin-2
	Isoform Alpha of Stromal cell-derived factor 1
	Isoform B of Disintegrin and metalloproteinase domain-containing protein 19
	Isoform B of GDP-fucose protein O-fucosyltransferase 2
	Isoform B of Microfibrillar-associated protein 2
	Isoform B of Ras GTPase-activating protein-binding protein 2
	Isoform Beta of Vinexin
	Isoform Beta-1 of DNA topoisomerase 2-beta
	Isoform CNPI of 2,3-cyclic-nucleotide 3-phosphodiesterase
	Isoform Delta 6 of Calcium/calmodulin-dependent protein kinase type II subunit delta
	Isoform E of Plasma membrane calcium-transporting ATPase 1
	Isoform Ex1A-3 of AMP deaminase 2
	Isoform GN-1S of Glycogenin-1
	Isoform Non-brain of Clathrin light chain A
	Isoform Numa-s of Nuclear mitotic apparatus protein 1
	Isoform PML-14 of Protein PML
	Isoform Short of Beta-1,4-galactosyltransferase 1
	Isoform Short of Eukaryotic translation initiation factor 4H
	Isoform Short of Glycylpeptide N-tetradecanoyltransferase 1
	Isoform Short of RNA-binding protein FUS
	Isoform Short of Tight junction protein ZO-1
	Isoform Short of Tyrosine-protein kinase receptor UFO
	Isoform SM-B of Small nuclear ribonucleoprotein-associated proteins B and B
	Isoform Zeta of Lamina-associated polypeptide 2, isoforms beta/gamma
	Isoleucine--tRNA ligase, mitochondrial
	Isopentenyl-diphosphate Delta-isomerase 1
	KIF1-binding protein
	L-aminoadipate-semialdehyde dehydrogenase-phosphopantetheinyl transferase
	LanC-like protein 1
	Latexin
	Leucine-rich repeat-containing protein 15
	Leucine-rich repeat-containing protein 17
	Leucine-rich repeat-containing protein 47
	Leukotriene A-4 hydrolase
	Lupus La protein
	Lysosomal alpha-glucosidase
	Lysosome membrane protein 2
	Macrophage colony-stimulating factor 1
	Malignant T-cell-amplified sequence 1
	MAM domain-containing protein 2
	Mannose-1-phosphate guanyltransferase alpha
	Mannose-1-phosphate guanyltransferase beta
	Matrix Gla protein
	Metalloproteinase inhibitor 2
	Metallothionein-1X
	Methionine aminopeptidase 2
	Methylosome protein 50
	Microfibril-associated glycoprotein 4
	Microtubule-associated protein 1A
	Microtubule-associated proteins 1A/1B light chain 3B
	Midkine
	Mimecan
	N(G),N(G)-dimethylarginine dimethylaminohydrolase 2
	NADH-cytochrome b5 reductase 2
	Nascent polypeptide-associated complex subunit alpha
	Nck-associated protein 1
	Neprilysin
	Nestin
	Neuroblastoma suppressor of tumorigenicity 1
	Neurolysin, mitochondrial
	Neuroserpin
	Neutral amino acid transporter B(0)
	NHP2-like protein 1
	Nicotinamide N-methyltransferase
	Nicotinate-nucleotide pyrophosphorylase [carboxylating]
	Nidogen-2
	NKG2D ligand 2
	Non-histone chromosomal protein HMG-14
	Non-histone chromosomal protein HMG-17
	NSFL1 cofactor p47
	Nuclear cap-binding protein subunit 1
	Nuclear migration protein nudC
	Nuclear receptor-binding protein
	Nuclear transport factor 2
	Nuclear ubiquitous casein and cyclin-dependent kinase substrate 1
	Nuclease-sensitive element-binding protein 1
	Nucleolar protein 58
	Nucleolysin TIAR
	Nucleoredoxin
	Nucleosome assembly protein 1-like 4
	Olfactomedin-like protein 2B
	Omega-amidase NIT2
	Out at first protein homolog
	Oxygen-dependent coproporphyrinogen-III oxidase, mitochondrial
	Parathymosin
	Parkinson disease 7 domain-containing protein 1
	PDZ and LIM domain protein 2
	PDZ and LIM domain protein 4
	Peptidyl-prolyl cis-trans isomerase C
	Peptidyl-prolyl cis-trans isomerase FKBP2
	Peptidyl-prolyl cis-trans isomerase FKBP3
	Peptidyl-prolyl cis-trans isomerase NIMA-interacting 4
	Peptidyl-prolyl cis-trans isomerase-like 1
	Peptidyl-prolyl cis-trans isomerase-like 3
	PEST proteolytic signal-containing nuclear protein
	PHD finger-like domain-containing protein 5A
	Phenylalanine--tRNA ligase beta subunit
	Phosphatidylinositol transfer protein alpha isoform
	Phosphoenolpyruvate carboxykinase [GTP], mitochondrial
	Phosphoserine phosphatase
	Platelet-activating factor acetylhydrolase IB subunit gamma
	Platelet-derived growth factor receptor beta
	Platelet-derived growth factor receptor-like protein
	Plexin-B2
	Poly [ADP-ribose] polymerase 1
	Poly [ADP-ribose] polymerase 4
	Poly(ADP-ribose) glycohydrolase ARH3
	Prefoldin subunit 1
	Prefoldin subunit 3
	Prefoldin subunit 4
	Prefoldin subunit 5
	Pre-mRNA-processing factor 19
	Presequence protease, mitochondrial
	PRKC apoptosis WT1 regulator protein
	Probable ATP-dependent RNA helicase DDX6
	Programmed cell death 1 ligand 2
	Programmed cell death protein 5
	Prolyl endopeptidase
	Proteasome activator complex subunit 2
	Proteasome activator complex subunit 3
	Proteasome inhibitor PI31 subunit
	Proteasome-associated protein ECM29 homolog
	Protein arginine N-methyltransferase 5
	Protein canopy homolog 2
	Protein CDV3 homolog
	Protein ERGIC-53
	Protein FAM198B
	Protein FAM3C
	Protein FAM50A
	Protein lin-7 homolog C
	Protein LYRIC
	Protein NDNF
	Protein NDRG1
	Protein Niban
	Protein NipSnap homolog 3A
	Protein PBDC1
	Protein phosphatase 1 regulatory subunit 14B
	Protein phosphatase 1G
	Protein PRRC1
	Protein RCC2
	Protein S100-A10
	Protein transport protein Sec24A
	Protein transport protein Sec24C
	Protein transport protein Sec24D
	Protein transport protein Sec61 subunit beta
	Protein-glutamate O-methyltransferase
	Protein-lysine 6-oxidase
	Protocadherin Fat 1
	Pseudokinase FAM20A
	Pterin-4-alpha-carbinolamine dehydratase
	Putative deoxyribonuclease TATDN1
	Putative peptidyl-tRNA hydrolase PTRHD1
	Pyrroline-5-carboxylate reductase 1, mitochondrial
	Quinone oxidoreductase
	Rabankyrin-5
	Ras GTPase-activating protein-binding protein 1
	Ras-related protein R-Ras2
	Receptor-type tyrosine-protein phosphatase delta
	Reticulocalbin-3
	Reversion-inducing cysteine-rich protein with Kazal motifs
	RGM domain family member B
	Ribonuclease 4
	Ribonuclease T2
	Ribonucleoside-diphosphate reductase large subunit
	Ribosome maturation protein SBDS
	RNA 3-terminal phosphate cyclase
	RNA-binding protein 3
	RRNA 2-O-methyltransferase fibrillarin
	SAP domain-containing ribonucleoprotein
	Secreted frizzled-related protein 1
	Secreted frizzled-related protein 4
	Sedoheptulokinase
	Selenium-binding protein 1
	Selenoprotein M
	Serine protease 23
	Serine protease HTRA1
	Serine/arginine-rich splicing factor 1
	Serine/arginine-rich splicing factor 9
	Serine/threonine-protein kinase PAK 2
	Serine/threonine-protein phosphatase PP1-gamma catalytic subunit
	SET and MYND domain-containing protein 5
	SH3 domain-binding glutamic acid-rich-like protein
	Signal peptide, CUB and EGF-like domain-containing protein 3
	Signal recognition particle 19 kDa protein
	Signal recognition particle 9 kDa protein
	Signal recognition particle subunit SRP68
	Single-stranded DNA-binding protein, mitochondrial
	Small nuclear ribonucleoprotein E
	Small nuclear ribonucleoprotein F
	Small nuclear ribonucleoprotein G
	Small nuclear ribonucleoprotein Sm D1
	Small nuclear ribonucleoprotein Sm D2
	Small ubiquitin-related modifier 1
	Soluble scavenger receptor cysteine-rich domain-containing protein SSC5D
	Sorbitol dehydrogenase
	Spermidine synthase
	Spermine synthase
	S-phase kinase-associated protein 1
	Splicing factor 3A subunit 1
	Splicing factor 3A subunit 3
	Splicing factor 3B subunit 2
	Splicing factor 3B subunit 6
	Spondin-2
	Stanniocalcin-2
	Stathmin
	Steroid receptor RNA activator 1
	Structural maintenance of chromosomes protein 1A
	Structural maintenance of chromosomes protein 3
	Succinyl-CoA:3-ketoacid coenzyme A transferase 1, mitochondrial
	Sulfatase-modifying factor 2
	SUMO-activating enzyme subunit 1
	SUMO-conjugating enzyme UBC9
	Superkiller viralicidic activity 2-like 2
	Sushi repeat-containing protein SRPX2
	Sushi, von Willebrand factor type A, EGF and pentraxin domain-containing protein 1
	Syntaxin-12
	Syntaxin-binding protein 1
	Tax1-binding protein 3
	Testicular haploid expressed gene protein-like
	Thioredoxin domain-containing protein 12
	Thioredoxin domain-containing protein 17
	Thy-1 membrane glycoprotein
	Thymosin beta-4
	Thyroid hormone receptor-associated protein 3
	TIP41-like protein
	Trafficking protein particle complex subunit 3
	Trans-3-hydroxy-L-proline dehydratase
	Transcription elongation factor A protein 1
	Transcription elongation factor A protein-like 3
	Transcription elongation factor B polypeptide 1
	Transcriptional activator protein Pur-alpha
	Transcriptional activator protein Pur-beta
	Translation initiation factor eIF-2B subunit alpha
	Translation initiation factor eIF-2B subunit epsilon
	Translation machinery-associated protein 7
	Translocon-associated protein subunit delta
	Tsukushin
	Tubulin beta-2A chain
	Tubulin beta-8 chain
	Tubulin-folding cofactor B
	Tumor necrosis factor receptor superfamily member 12A
	Tumor necrosis factor-inducible gene 6 protein
	Tumor susceptibility gene 101 protein
	Twisted gastrulation protein homolog 1
	Tyrosine-protein phosphatase non-receptor type substrate 1
	U1 small nuclear ribonucleoprotein A
	U2 small nuclear ribonucleoprotein A
	U2 small nuclear ribonucleoprotein B
	U5 small nuclear ribonucleoprotein 200 kDa helicase
	U6 snRNA-associated Sm-like protein LSm6
	U6 snRNA-associated Sm-like protein LSm8
	Ubiquilin-2
	Ubiquitin fusion degradation protein 1 homolog
	Ubiquitin-conjugating enzyme E2 K
	Ubiquitin-conjugating enzyme E2 R2
	Ubiquitin-fold modifier 1
	Ubiquitin-like protein ISG15
	UPF0587 protein C1orf123
	Vacuolar protein sorting-associated protein 26B
	Vacuolar protein sorting-associated protein 29
	Vacuolar protein sorting-associated protein 45
	Vacuolar protein sorting-associated protein VTA1 homolog
	Valine--tRNA ligase
	Vascular endothelial growth factor C
	Vesicular integral-membrane protein VIP36
	V-type proton ATPase subunit G 1
	V-type proton ATPase subunit S1
	WD40 repeat-containing protein SMU1
	WNT1-inducible-signaling pathway protein 2
	Xaa-Pro dipeptidase
	YTH domain-containing family protein 1
	Zinc finger protein ZPR1

## Sheet: Table S3
ASC NORMOXIC SECRETOMES - 48 hours exposure
Chiellini et al., 2008	Lee M. J., et al., 2009	Kalinina et al., 2015	Nakashima et al., 2018	Lee Y et al., 2021		Commonly identified		Author	Proteins identified
78 kDa glucose-regulated protein	10 kDa heat shock protein, mitochondrial	Actin, beta	72 kDa type IV Collagenase	14-3-3 protein beta/alpha		Collagen, type I, alpha 1		Chiellini, et al.	72
Actin, beta	14-3-3 protein epsilon	Actinin, alpha 1	Adipocyte enhancer-binding protein 1	40S ribosomal protein S28		Collagen, type I, alpha 2		Lee M. J., et al.	187
Actinin, alpha 1	14-3-3 protein theta	Actinin, alpha 4	Agrin	40S ribosomal protein SA		Collagen, type III, alpha 1		Kalinina, et al.	100
Aldo-keto reductase family 1, member C1 (	14-3-3 protein zeta/delta	AE binding protein 1	Alpha-enolase	60S acidic ribosomal protein P0		Collagen, type VI, alpha 1		Nakashima	109
Alpha-enolase	40S ribosomal protein S12	Amyloid beta (A4) precursor protein	Aminopeptidase N	60S acidic ribosomal protein P2		Collagen, type VI, alpha 2		Lee, Y., et al.	272
Basement membrane-specific heparan sulfate proteoglycan core protein precursor	40S ribosomal protein S18	Arylsulfatase A	Basement membrane-specific heparan sulfate proteoglycan core protein	60S ribosomal protein L12		Fibronectin 1		Overall	740
Calreticulin	40S ribosomal protein S24	Beta-2-microglobulin	Biglycan	A disintegrin and metalloproteinase with thrombospondin motifs 1		Insulin-like growth factor binding protein 7		Common	9
Calumenin	60 kDa heat shock protein, mitochondrial	Biglycan	Cathepsin B	Actin, beta		Lumican
Chaperonin	60S acidic ribosomal protein P1	Bone morphogenetic protein 1	Cathepsin Z	Actin, cytoplasmic		Osteonectin
Chaperonin containing TCPI, subunit 8	60S acidic ribosomal protein P2	Cadherin 2, type 1, N-cadherin (neuronal)	CD109 antigen	Actinin, alpha 1
Coactosin-like protein	60S ribosomal protein L31	Calreticulin	CD44 antigen	Actinin, alpha 4 isoform 1
Collagen, type I, alpha 1	78 kDa glucose-regulated protein	Calsyntenin 1	CD9 antigen	Actin-related protein 2/3 complex subunit 3
Collagen, type I, alpha 2	Actin, cytoplasmic	Calumenin	Clusterin	Acyl-CoA-binding protein
Collagen, type III, alpha 1	Actinin, alpha 1	Carboxypeptidase E	Collagen, triple helix repeat-containing protein 1	ADAM10 protein
Collagen, type VI, alpha 1	Alpha-enolase	Cathepsin B	Collagen, type I, alpha 1	Adipocyte enhancer-binding protein 1
Collagen, type VI, alpha 2	Annexin A2	CD109 antigen	Collagen, type I, alpha 2	ADM
Collagen, type VI, alpha 3	Astrocytic phosphoprotein PEA-15	Clusterin	Collagen, type III, alpha 1	Alpha-2 globin chain
Complement C1r subcomponent	Basement membrane-specific heparan sulfate proteoglycan	Collagen, type I, alpha 1	Collagen, type IV, alpha 1	Alpha-2-macroglobulin
Decorin	Benzodiazepine receptor ligand	Collagen, type I, alpha 2	Collagen, type IV, alpha 2	Alpha-enolase
Desmoplakin	Beta globin	Collagen, type III, alpha 1	Collagen, type V, alpha 1	Amyloid-beta A4 protein
Dihydropyrimidinase-like 2	Beta-2-microglobulin	Collagen, type V, alpha 1	Collagen, type V, alpha 2	Annexin A1
Elongation factor I-alpha I	Caldesmon	Collagen, type V, alpha 2	Collagen, type VI, alpha 1	Apolipoprotein A-I
Endoplasmin precursor	Calmodulin	Collagen, type VI, alpha 1	Collagen, type VI, alpha 2	Apolipoprotein C-III
Fibronectin 1	Calreticulin	Collagen, type VI, alpha 2	Collagen, type VI, alpha 3	Arp2/3 complex 34 kDa subunit
Follistatin-like I	Carbonic anhydrase 3	Collagen, type VI, alpha 3	Collagen, type XI, alpha 1	Aspartate aminotransferase
Galectin-1	Cathepsin L1	Collagen, type VIII, alpha 1	Complement C1s subcomponent	Beta globin
Galectin-3-binding protein	C-C motif chemokine 2	Collagen, type XII, alpha 1	Complement factor H	Beta-2-microglobulin
Glutathione S-trasnferase P	CD166 antigen	Complement C1r subcomponent	Decorin	Beta-mannosidase
Glyceraldehyde-3-phosphate dehydrogenase	CD44 antigen	Cystatin-C	Dickkopf-related protein 3	Biglycan
Glycyl-tRNA synthetase	CDNA FLJ59773, highly similar to 72 kDa type IV Collagenase	Decorin	DP-diacylglycerol--glycerol-3-phosphate 3-phosphatidyltransferase	Bone morphogenetic protein 1
Heat shock 70 kDa protein 8	CDNA FLJ75379, highly similar to Homo sapiens inhibin, beta A	Dickkopf homolog 3 (Xenopus laevis)	Ectonucleotide pyrophosphatase/phosphodiesterase family member 2	Cadherin-13
Heat shock protein 90 kDa alpha	CDNA, FLJ93112, highly similar to Homo sapiens matrix	Ectonucleotide pyrophosphatase/	EGF-containing fibulin-like extracellular matrix pritein 1	Cadherin-2
Insulin-like growth factor binding protein 7	Centrosome-associated protein 350	EGF-containing fibulin-like extracellular matrix protein 1	EMILIN-1	Calreticulin variant
Junction plakoglobin	Clusterin	EGF-containing fibulin-like extracellular matrix protein 2	Endosialin	CALU protein
Laminin subunit gamma-1	Coactosin-like protein	Fibrillin-1	Extracellular matrix protein 1	Carboxypeptidase E
Lumican	Cofilin-1	Fibronectin 1	Fibrillin-1	Cathepsin L1
Malate dehydrogenase 2, NAD	Coiled-coil domain-containing protein 80	Fibronectin type III domain containing protein 1	Fibrillin-2	CD109 antigen
Matrix metallopeptidase 1	Collagen, type I, alpha 1	Fibulin-1	Fibronectin 1	CD68 antigen variant
Matrix metallopeptidase 2	Collagen, type I, alpha 2	Fibulin-2	Fibulin-1	CDNA FLJ51535, highly similar to Phosphatidylethanolamine-binding protein 1
Metallopeptidase inhibitor 1	Collagen, type II, alpha 1	Fibulin-5	Fibulin-5	CDNA FLJ52141, highly similar to 14-3-3 protein gamma
Moesin	Collagen, type III, alpha 1	Filamin A, alpha	FINC	CDNA FLJ52545, highly similar to Dickkopf-related protein 3
Nidogen I	Collagen, type IV, alpha 2	Follistatin-like 1	Follistatin-related protein 1	CDNA FLJ53342, highly similar to Granulins
Osteonectin	Collagen, type V, alpha 1	Gallectin-3-binding protein	Galectin-1	CDNA FLJ53495, highly similar to Polymerase I and transcript release factor
Pentraxin-related protein PTX3	Collagen, type VI, alpha 1	Gelsolin	Galectin-3-binding protein	CDNA FLJ53848, highly similar to Inter-alpha-trypsin inhibitor heavy chain H2
Peptidyl-prolyl cis-trans isomerase B precursor	Collagen, type VI, alpha 2	Heat shock 70kDa protein 5	Ganglioside GM2 activator	CDNA FLJ54154, highly similar to EH-domain-containing protein 2
Periostin	Collagen, type XVI, alpha 1	Hexosaminidase B	Glia-derived nexin	CDNA FLJ54550, highly similar to Homo sapiens fibronectin 1 (FN1), transcript variant 6, mRNA
Peroxiredoxin-6	Complement C1r subcomponent	Immunoglobulin superfamily containing leucine-rich repeat	Glyceraldehyde-3-phosphate dehydrogenase	CDNA FLJ54552, highly similar to Heterogeneous nuclear ribonucleoprotein K
Phosphoglycerate kinase 1	Complement C1s subcomponent	Insulin-like growth factor binding protein 3	Golgi membrane protein 1	CDNA FLJ56912, highly similar to Fibulin-2
Phosphoglycerate mutase 1	Complement factor B	Insulin-like growth factor binding protein 7	Growth arrest-specific protein 6	CDNA FLJ58065, highly similar to LIM and SH3 domain protein 1
Plasminogen activator inhibitor 1	Complement factor D	Laminin subunit alpha-4	Inactive serine protease PAMR1	CDNA FLJ58142, highly similar to Olfactomedin-like protein 3
ProCollagen, C-endopeptidase enhancer 1	Connective tissue growth factor	Laminin subunit beta-1	Inactive tyrosine-protein kinase 7	CDNA FLJ58778, highly similar to Plasminogen
ProCollagen,-lysine 1, 2-oxoglutarate 5-dioxygenase 1	C-type lectin domain family 11 member A	Laminin subunit beta-2	Insulin-like growth factor binding protein 2	CDNA FLJ59374, highly similar to Homo sapiens caldesmon 1 (CALD1), transcript variant 2, mRNA
Profilin-1	C-X-C motif chemokine 10	Laminin subunit gamma-1	Insulin-like growth factor binding protein 4	CDNA FLJ60397, highly similar to Lysosomal protective protein
Protein disulfide-isomerase A3 precursor	C-X-C motif chemokine 2	Latent-transforming growth factor beta-binding protein 2	Insulin-like growth factor binding protein 6	CDNA FLJ61290, highly similar to Neutral alpha-glucosidase AB
Protein disulfide-isomerase A6	C-X-C motif chemokine 5	Lectin, galactoside-binding, soluble, 3 binding protein	Insulin-like growth factor binding protein 7	CDNA FLJ61463, highly similar to Zyxin
Putative GTP-binding protein 9	C-X-C motif chemokine 6	Lumican	Integrin beta-like protein 1	CDNA FLJ61580, highly similar to Calsyntenin-1
Pyruvate kinase	Cystatin-C	Macrophage colony-stimulating factor 1	Lactadherin	CDNA FLJ77693, highly similar to Homo sapiens calpastatin (CAST), transcript variant 3, mRNA
RAB GDP dissociation inhibitor beta	Cytokine receptor-like factor 1	Matrix metallopeptidase 1	Laminin subunit alpha-1	CDNA FLJ77770, highly similar to Homo sapiens nucleobindin 1 (NUCB1), mRNA
Reticulocalbin I	Destrin	Matrix metallopeptidase 2	Laminin subunit alpha-2	CDNA FLJ77823, highly similar to Homo sapiens EGF-containing fibulin-like extracellular matrix protein 1, transcript variant 3, mRNA
Serine/threonine-protein phosphatase 2A 65 kDa regulatory subunit A alpha isoform	Dickkopf-related protein 3	Matrix metallopeptidase 3	Laminin subunit alpha-4	CDNA FLJ78096, highly similar to Homo sapiens actin, alpha, cardiac muscle (ACTC), mRNA
Serpin H1	Dystroglycan	Metallopeptidase inhibitor 1	Laminin subunit beta-1	CDNA FLJ78235
Serpin peptidase inhibitor, clade F	Elongation factor 1-alpha 1	Metallopeptidase inhibitor 2	Laminin subunit gamma-1	CDNA, FLJ92374, highly similar to Homo sapiens C-type lectin domain family 3, member B (CLEC3B), mRNA
Serpin peptidase inhibitor, clade G	Elongation factor 2	Myosin, heavy chain 9, non-muscle	Latent transforming growth factor beta binding protein 1	CDNA, FLJ92537, highly similar to Homo sapiens procollagen-lysine, 2-oxoglutarate 5-dioxygenase (lysine hydroxylase, Ehlers-Danlos syndrome type VI) (PLOD), mRNA
Sulfhydryl oxidase 1 precursor	Endoplasmin	Nidogen 1	Latent-transforming growth factor beta-binding protein 2	CDNA, FLJ93202, Homo sapiens protease inhibitor 16 (PI16), mRNA
Thioredoxin reductase 1	Endosialin	Nucleobindin 1	Lumican	CDNA, FLJ93598, highly similar to Homo sapiens capping protein (actin filament) muscle Z-line, beta (CAPZB), mRNA
Transforming growth factor-beta-induced protein ig-h3	Endothelial protein C receptor	Nucleobindin 2	Metalloproteinase inhibitor 1	CDNA, FLJ94213, highly similar to Homo sapiens pregnancy-zone protein (PZP), mRNA
Transketolase	Eukaryotic translation initiation factor 5A-1	Olfactomedin-like 3	Microfibrillar-associated protein 2	CDNA, FLJ95666, highly similar to Homo sapiens albumin (ALB), mRNA
Triosephosphate isomerase I	Extracellular matrix protein 1	Osteonectin	Myristoylated alanine-rich C-kinase substrate	CDNA, FLJ96160, highly similar to Homo sapiens EGF-containing fibulin-like extracellular matrix protein 2 (EFEMP2), mRNA
Tubulin alpha-3	Ezrin	Pentraxin-related gene, rapidly induced by IL-1 beta	Nidogen-1	CDNA, FLJ96568, highly similar to Homo sapiens tropomyosin 3 (TPM3), mRNA
Vimentin	Fibrillin-1	Periostin	Nucleobindin-1	CDNA, FLJ96792, highly similar to Homo sapiens calmodulin 2 (phosphorylase kinase, delta) (CALM2), mRNA
Vinculin	Fibronectin 1	Perlecan	Olfactomedin-like protein 3	Cell proliferation-inducing protein 41
WD repeat-containing protein 1 isoform 1 variant	Fibulin-2	Peroxidasin homolog	Osteonectin	Chloride intracellular channel protein
	Filamin-A	Phosphatidylethanolamine binding protein 1	Pentraxin-related protein PTX3	Clathrin heavy chain
	Filamin-C	Phosphodiesterase 2	Periostin	Clusterin
	Follistatin-related protein 1	Pigment epithelium derived factor	Peroxidasin homolog	Cofilin 1
	Fructose-bisphosphate aldolase	ProCollagen C-endopeptidase enhancer E	Phospholipid transfer protein	Collagen, type I, alpha 1
	Full-length cDNA clone CS0DI011YN22 of Placenta of Homo sapiens	ProCollagen,-lysine 1, 2-oxoglutarate 5-dioxygenase 1	Pigment epithelium-derived factor	Collagen, type I, alpha 2
	Galectin-1	Prolyl 4-hydroxylase, beta polypeptide	Plasminogen activator inhibitor 1	Collagen, type II, alpha 1
	Galectin-3-binding protein	Prosaposin	ProCollagen, C-endopeptidase enhancer 1	Collagen, type III, alpha 1
	Glia-derived nexin	Prostaglandin D2 synthase	ProCollagen,-lysine 1, 2-oxoglutarate 5-dioxygenase 1	Collagen, type IV, alpha 1
	Glutathione S-transferase P	Protein disulfide-isomerase A3	Profilin-1	Collagen, type IV, alpha 2
	Gremlin-1	Protein-lysine 6-oxidase	Prosaposin	Collagen, type V, alpha 2
	Heat shock cognate 71 kDa protein	Quiescin Q6 sulfhydryl oxidase 1	Prostaglandin-H2 D-isomerase	Collagen, type V, alpha 3
	Heat shock protein beta-1	Reticulocalbin 1, EF-hand calcium binding domain	Protein disulfide-isomerase	Collagen, type VI, alpha 1
	Heat shock protein HSP 90-alpha	Semaphorin 7A, GPI membrane anchor	Protein FAM3C	Collagen, type VI, alpha 2
	Hemoglobin, alpha	Serpin peptidase inhibitor, clade E, member 1	Protein leg1a	Collagen, type VI, alpha 3
	Heterogeneous nuclear ribonucleoprotein K	Serpin peptidase inhibitor, clade E, member 2	Protein-lysine 6-oxidase	Collagen, type XI, alpha 1
	Heterogeneous nuclear ribonucleoproteins A2/B1	Serpin peptidase inhibitor, clade G, member 1	Pyruvate kinase PKM	Collagen, type XII, alpha 1
	Histidine triad nucleotide-binding protein 1	Serpin peptidase inhibitor, clade H	Reticulocalbin-1	Complement C1r subcomponent
	Histone H2A type 2-A	Soluble scavenger receptor cysteine-rich domain-containing protein SSC5D	Semaphorin-7A	Complement C1s subcomponent
	Histone H2A.J	Stromal cell derived factor 4	Serpin H1	Complement C3
	Histone H2A.V	Tenascin C	Small proline-rich protein 3	Complement C4-B
	Histone H2B type F-S	Thrombospondin-1	Soluble scavenger receptor cysteine-rich domain- containing protein SSC5D	Connective tissue growth factor
	Histone H3.2	Thrombospondin-2	Spondin-2	C-type lectin domain family 11 member A
	Histone H4	Transforming growth factor beta-induced protein ig-h3	Stanniocalcin-2	Cystatin-C
	HLA class I histocompatibility antigen, Cw-3 alpha chain	Tripeptidyl peptidase I	Sulfhydryl oxidase 1	Cysteine-rich, angiogenic inducer, 61 variant
	Immunoglobulin superfamily containing leucine-rich repeat protein	Tropomyosin alpha-1 chain	Sushi repeat-containing protein SRPX	D-dopachrome decarboxylase
	Insulin-like growth factor binding protein 3	Tropomyosin alpha-3 chain	Target of Nesh-SH3	Decorin
	Insulin-like growth factor binding protein 4	Tropomyosin alpha-4 chain	Testican-1	DF protein
	Insulin-like growth factor binding protein 5	Versican	Thrombospondin-1	Drebrin A
	Insulin-like growth factor binding protein 6		Tissue factor pathway inhibitor	Dynein regulatory complex subunit 2
	Insulin-like growth factor binding protein 7		Transforming growth factor-beta-induced protein ig-h3	Dystroglycan 1 (Dystrophin-associated glycoprotein 1)
	Integral membrane protein 2B		Transmembrane glycoprotein NMB	Ectonucleotide pyrophosphatase/phosphodiesterase family member 2
	Interleukin-6		Tripeptidyl-peptidase 1	Elongation factor 1-alpha
	Interleukin-8		Tubulin polyglutamylase complex subunit 2	Elongation factor 1-beta
	Keratin, type II cytoskeletal 1		Vasorin	EMILIN-1
	Keratin, type II cytoskeletal 8		Versican core protein	Endosialin
	Lamin-A/C		Vimentin	Endothelial protein C receptor
	Latent-transforming growth factor beta-binding protein 2		WNT1-inducible-signaling pathway protein 2	Enhancer of rudimentary homolog
	Leukemia inhibitory factor			Epididymis luminal protein 35
	L-lactate dehydrogenase A chain			Epididymis luminal protein 4
	Lumican			Epididymis secretory protein Li 297
	Lysosomal protective protein			Epididymis secretory sperm binding protein Li 47e
	Lysyl oxidase			Epididymis secretory sperm binding protein Li 89n
	Lysyl oxidase homolog 2			Exostoses (Multiple) 2
	Macrophage migration inhibitory factor 1			Fascin
	Matrix metalloproteinase 1			Fibrillin-1
	Matrix metalloproteinase 2			Fibronectin 1
	Metachromatic leukodystrophy			Fibulin-1
	Metalloproteinase inhibitor 1			Fibulin-5
	Metalloproteinase inhibitor 2			Filamin B, beta (Actin binding protein 278)
	MHC class I antigen			Filamin-A
	MICAL-like protein 1			Filamin-C
	Microfibrillar-associated protein 5			Follistatin-related protein 1
	Mitochondrial import inner membrane translocase subunit Tim8 A			Fructose-bisphosphate aldolase
	Myosin regulatory light chain MRLC3			Full-length cDNA clone CS0DF032YM23 of Fetal brain of Homo sapiens (human)
	Nascent polypeptide-associated complex subunit alpha			Galectin-1
	Nucleobindin-1			Gelsolin
	Nucleoside diphosphate kinase			Gelsolin exon 4
	Osteonectin			Glutathione S-transferase P
	Out at first protein homolog			Glyceraldehyde-3-phosphate dehydrogenase
	PDZ and LIM domain protein 7			Gremlin-1
	Pentraxin-related protein PTX3			HCG40889
	Peptidase inhibitor 16			Heat shock protein 90kDa alpha (Cytosolic), class B member 1
	Periostin, osteoblast specific factor			Heat shock protein beta-1
	Peroxiredoxin-6			Heterogeneous nuclear ribonucleoprotein A1
	Phosphatidylethanolamine-binding protein 1			Histone H2A type 2-C
	Plasma protease C1 inhibitor			Histone H2B type 2-E
	Plasminogen activator inhibitor 1			Histone H4
	Plasminogen activator inhibitor 2			Inhibin, beta A (Activin A, activin AB alpha polypeptide)
	Plastin-3			Insulin-like growth factor binding protein 3
	Plectin-1			Insulin-like growth factor binding protein 4
	Polyadenylate-binding protein 1			Insulin-like growth factor binding protein 7
	ProCollagen, C-endopeptidase enhancer 1			Insulin-like growth factor-binding protein 6
	Proenkephalin A			Isoform 5 of Periostin
	Profilin-1			Keratin, type I cytoskeletal 9
	Prosaposin			Lactoferrin
	Protein disulfide-isomerase			Lactoylglutathione lyase
	Protein disulfide-isomerase A3			Laminin subunit alpha-2
	Protein disulfide-isomerase A6			Laminin subunit beta-1
	Protein phosphatase 1 regulatory subunit 14B			Laminin subunit gamma-1
	Protein S100-A11			Latent-transforming growth factor beta-binding protein 2
	Protein S100-A13			L-lactate dehydrogenase A chain
	Protein S100-A6			Lumican
	Putative uncharacterized protein			Lysyl oxidase
	Pyruvate kinase isozymes M1/M2			Lysyl oxidase homolog 2
	Reticulocalbin-1			Lysyl oxidase homolog 3
	Secreted frizzled-related protein 2			Macrophage migration inhibitory factor
	Semaphorin-7A			Malate dehydrogenase
	Serine protease HTRA1			Malate dehydrogenase, cytoplasmic
	Serpin H1			Matrix metallopeptidase 2
	SH3 domain-binding glutamic acid-rich-like protein 3			Matrix metalloproteinase 14
	Signal peptide, CUB and EGF-like domain-containing protein 3			Matrix remodeling-associated protein 8
	Stanniocalcin-2			Mesenchymal stromal cell-and fibroblast-expressing Linx paralogue
	Stathmin			Metalloproteinase inhibitor 1
	Stromal cell-derived factor 1			Microfibril-associated glycoprotein 4
	Sulfhydryl oxidase 1			Microfibrillar-associated protein 2
	Target of Nesh-SH3			Microfibrillar-associated protein 5
	T-complex-associated testis-expressed protein 1			Microtubule-associated protein 1B
	Tetranectin			Moesin
	Thrombospondin-1			Myeloid-derived growth factor
	Thymosin beta-4			Myosin regulatory light chain 12B
	Tissue factor pathway inhibitor			Myosin, heavy polypeptide 9, non-muscle
	Transforming growth factor-beta-induced protein ig-h3			N-acetylglucosamine-1-phosphotransferase subunit gamma
	Transgelin			NEDD8-MDP1 readthrough
	Transgelin-2			Neuroblast differentiation-associated protein AHNAK
	Triosephosphate isomerase			Nidogen-1
	Tropomyosin alpha-3 chain			NPC intracellular cholesterol transporter 2
	Tropomyosin alpha-4 chain			Nuclear envelope protein okuribin
	Tubulin alpha 1B chain			Nucleobindin-2
	Tubulin beta chain			Osteonectin
	Tumor necrosis factor receptor superfamily member 11B			PDZ and LIM domain protein 5
	Tumor necrosis factor-inducible gene 6 protein			Pentraxin-related protein PTX3
	Ubiquitin carboxyl-terminal hydrolase			Peptidase inhibitor 16
	UPF0556 protein C19orf10			Peptidyl-prolyl cis-trans isomerase
	Vasorin			Peptidyl-prolyl cis-trans isomerase A
	Vimentin			Peptidyl-prolyl cis-trans isomerase FKBP10
				Peptidyl-prolyl cis-trans isomerase FKBP1A
				Perilipin-3
				Peroxidasin homolog
				Peroxiredoxin-1
				Peroxiredoxin-5, mitochondrial
				Peroxiredoxin-6
				Phosphoglycerate kinase
				Phosphoglycerate mutase
				Phosphoprotein enriched in astrocytes 15
				Phosphoserine aminotransferase
				Pigment epithelium-derived factor
				Plasminogen
				Plectin
				Polypyrimidine tract binding protein 1
				Prelamin-A/C
				Procollagen C-endopeptidase enhancer
				Profilin-1
				Prolow-density lipoprotein receptor-related protein 1
				Proprotein convertase subtilisin/kexin type 9
				Prosaposin
				Proteasome subunit alpha type
				Proteasome subunit alpha type-2
				Protein ABHD14B
				Protein disulfide-isomerase
				Protein disulfide-isomerase A3
				Protein disulfide-isomerase A4
				Protein disulfide-isomerase A6
				Protein FAM3C
				Protein S100
				Protein transport protein SEC23
				Quinone oxidoreductase PIG3
				Rab GDP dissociation inhibitor
				Reticulocalbin-1
				Retinoic acid receptor responder protein 2
				Scrapie-responsive protein 1
				SCY1-like protein 2
				Septin-2
				Serine protease 23
				Serine/cysteine proteinase inhibitor clade G member 1 splice variant 2
				Serpin B6
				Serpin H1
				Serpin peptidase inhibitor, clade E, member 1
				Serpin peptidase inhibitor, clade E, member 2
				Soluble scavenger receptor cysteine-rich domain-containing protein SSC5D
				Spectrin beta chain
				Spondin-2
				STC2 protein
				Stromal cell-derived factor 1
				Sulfhydryl oxidase 1
				Superoxide dismutase [Cu-Zn]
				Sushi repeat-containing protein SRPX
				Sushi, von Willebrand factor type A, EGF and pentraxin domain-containing protein 1
				Talin-1
				Target of Nesh-SH3
				Tenascin-X
				Testican-1
				Testicular tissue protein Li 61
				Thioredoxin
				Thioredoxin reductase 1, cytoplasmic
				Thioredoxin-dependent peroxide reductase, mitochondrial
				Thrombospondin-1
				Thrombospondin-2
				Thrombospondin-3
				Thy-1 cell surface antigen variant
				Thymosin beta-10
				TIMP metallopeptidase inhibitor 2
				Transforming growth factor-beta-induced protein ig-h3
				Transgelin
				Transitional endoplasmic reticulum ATPase
				Transketolase
				Triosephosphate isomerase
				Tropomyosin alpha-1 chain
				Tropomyosin alpha-4 chain
				Tryptophanyl-tRNA synthetase
				Tumor protein D54
				Tyrosine-protein kinase receptor UFO
				Ubiquitin carboxyl-terminal hydrolase
				Ubiquitin-60S ribosomal protein L40
				Vasorin
				Vesicle amine transport protein 1 homolog
				Vimentin
				Vinculin
				Vitamin D-binding protein
				Vitronectin
				WNT1-inducible-signaling pathway protein 2

## Sheet: Table S4
ASC NORMOXIC SECRETOMES - 72 hours exposure
Frazier et al., 2013	Amodeo et al., 2021		Commonly identified		Author	Proteins identified
ADP-ribosyltransferase 4	10 kDa heat shock protein		Albumin		Frazier, et al.	71
Afamin	14-3-3 protein beta/alpha		Alpha-2-HS-glycoprotein		Amodeo, et al.	357
Albumin	14-3-3 protein epsilon		Alpha-fetoprotein		Overall	428
Alpha-2-HS-glycoprotein	14-3-3 protein gamma		Apolipoprotein A-1		Common	24
Alpha-2-macroglobulin	14-3-3 protein zeta/delta		Beta-mannosidase
Alpha-fetoprotein	40S ribosomal protein S12		Collagen, type I, alpha 1
Apolipoprotein A-I	40S ribosomal protein SA		Collagen, type I, alpha 2
Apolipoprotein H	60S acidic ribosomal protein P1		Collagen, type III, alpha 1
B-cell receptor-associated protein 31	Actin, alpha cardiac muscle 1		Collagen, type VI, alpha 1
C1q and tumor necrosis factor related protein 1	Actin, cytoplasmic 2		Complement component 3
Chromosome 17 open reading frame 47	Actinin, alpha 1		Cystatin-C
Clathrin heavy chain	Actin-related protein 3		Decorin
Coagulation factor II (thrombin)	Acyl-CoA-binding protein		Fibronectin 1
Collagen, type I, alpha 1	ADAMTS-like protein 1		Fibulin-1
Collagen, type I, alpha 2	Adipocyte enhancer-binding protein 1		Gelsolin
Collagen, type III, alpha 1	Adrenocortical dysplasia protein homolog		Golgi membrane protein 1
Collagen, type VI, alpha 1	Albumin		Insulin-like growth factor binding protein 3
Complement component 3	Alpha 1-acid glycoprotein 1		Insulin-like growth factor binding protein 7
Complement component 4b	Alpha 1B-glycoprotein		Lactotransferrin
Complement factor I	Alpha-2-HS-glycoprotein		Lumican
C-type lectin domain family 3, member B	Alpha-actinin-4		Osteonectin
Cystatin-C	Alpha-enolase		Pentraxin-related proteins PTX3
Decorin	Alpha-fetoprotein		Transforming growth factor-beta-induced protein ig-h3
Cytoplasmic dynein 1 light intermediate chain 1	Alpha-N-acetylglucosaminidase		Vimentin
EGF containing fibulin-like extracellular matrix protein 1	Alpha-tocopherol transfer protein
Fibronectin 1	Aminopeptidase N
Fibrous sheath interacting protein 2	Amyloid beta (A4) precursor protein
Fibulin-1	Amyloid-like protein 2
Follistatin-like 1	Angiopoietin-related protein 2
Gelsolin	Annexin A1
Golgi membrane protein 1	Annexin A2
Vitamin D binding protein	Apolipoprotein A-I
Lumican	Arylsulfatase A
Lysil oxydase	Astrocytic phosphoprotein PEA-15
Beta-mannosidase	ATP synthase subunit beta
Matrix metallopeptidase 2	ATPase GET3
Mucin 19	Attractin
N(alpha)-acetyltransferase 20	Basement membrane-specific heparan sulfate proteoglycan core protein
Pentraxin-related protein PTX3	Beta-1,4-galactosyltransferase 1
Periostin	Beta-2-microglobulin
Peroxisome proliferator-activated receptor delta	Beta-hexosaminidase subunit alpha
Polycystic kidney disease 1 like 1	Beta-hexosaminidase subunit beta
Pregnancy zone protein	Beta-mannosidase
Rho GTPase-activating protein 7	Biglycan
Osteonectin	Biotinidase
Serpin peptidase inhibitor, clade A	Bone morphogenetic protein 1
Serpin peptidase inhibitor, clade E	Brain acid soluble protein 1
Serpin peptidase inhibitor, clade F1	Cadherin-11
Serpin peptidase inhibitor, clade C	Cadherin-13
Serpin peptidase inhibitor, clade F2	Caldesmon
Serpin peptidase inhibitor, clade G	Calmodulin-2
Sodium channel, voltage-gated, type VII, alpha	Calreticulin
SR-related CTD-associated factor 11	Calsyntenin-1
Structural maintenance of chromossomes 4	Calumenin
Thrombospondin-4	Carboxypeptidase E (CPE)
Metallopeptidase inhibitor 1	Carboxypeptidase Q
Titin	Cathepsin B
Transforming growth factor-beta-induced protein ig-h3	Cathepsin D
Vitronectin	Cathepsin F
Vimentin	Cathepsin K
Zinc finger protein 252	Cathepsin Z
Hemoglobin, alpha	Caveolae-associated protein 1
Hemoglobin, beta	CD109 antigen
Histone deacetylase 7	CD44 antigen
Immunoglobulin lambda-like polpeptide 1	Ceroid-lipofuscinosis neuronal protein 5
Insulin-like growth factor binding protein 3	Chaperonin
Insulin-like growth factor binding protein 7	Chitinase domain-containing protein 1
Inter-alpha (globulin) inhibitor H1	Chitinase-3-like protein 1
Inter-alpha (globulin) inhibitor H2	Chondroitin sulfate proteoglycan 4
Inter-alpha (globulin) inhibitor H4	Chromaffin granule amine transporter
Lactotransferin	Clusterin
	Coactosin-like protein
	Cofilin-1
	Coiled-coil domain-containing protein 80
	Collagen, type I, alpha 1
	Collagen, type I, alpha 2
	Collagen, type III, alpha 1
	Collagen, type IV, alpha 2
	Collagen, type V, alpha 1
	Collagen, type V, alpha 2
	Collagen, type VI, alpha 1
	Collagen, type VI, alpha 2
	Collagen, type VI, alpha 3
	Collagen, type XII, alpha 1
	Collagen, type XIV, alpha 1
	Collagen, type XV, alpha 1
	Collagen, type XVIII, alpha 1
	Complement C1r subcomponent
	Complement C1s subcomponent
	Complement component 3
	Complement factor B
	Complement factor D
	Complement factor H
	C-type lectin domain family 11 member A
	Cystatin-C
	Cytokine receptor-like factor 1
	Decorin
	Deoxyribonuclease-2-alpha
	Dickkopf-related protein 3
	Dihydropyrimidinase-related protein 2
	Dipeptidyl peptidase 1
	Discoidin domain-containing receptor 2
	Disintegrin and metalloproteinase domain-containing protein 10
	Disintegrin and metalloproteinase domain-containing protein 17
	Disintegrin and metalloproteinase domain-containing protein 9
	Disintegrin and metalloproteinase with thrombospondin motifs 1
	Dystroglycan
	E3 ubiquitin-protein ligase MYCBP2
	Ectonucleotide pyrophosphatase/phosphodiesterase family member 2
	EGF-containing fibulin-like extracellular matrix protein 1
	EGF-containing fibulin-like extracellular matrix protein 2
	Elastin
	Elongation factor 1-gamma
	Elongation factor 2
	EMILIN-1
	Endoplasmic reticulum chaperone BiP
	Endoplasmin
	Endosialin
	Endothelial protein C receptor
	Enhancer of rudimentary homolog
	Epididymis-specific alpha-mannosidase
	Eukaryotic translation initiation factor 5A-1
	Exostosin-1
	Exostosin-2
	Extracellular matrix protein 1
	Extracellular sulfatase Sulf-1
	Extracellular superoxide dismutase
	Fas-binding factor 1
	Fascin
	Fibrillin-1
	Fibromodulin
	Fibronectin 1
	Fibulin-1
	Fibulin-2
	Filamin-A
	Filamin-B
	Filamin-C
	Follistatin
	Follistatin-related protein 1
	Fortilin
	Fructose-bisphosphate aldolase A
	Galectin-1
	Galectin-3-binding protein
	Gamma-glutamyl hydrolase
	Ganglioside GM2 activator
	Gelsolin
	Glucose-6-phosphate isomerase
	Glucosidase 2 subunit beta
	Glutathione S-transferase P
	Glutathione synthetase
	Glyceraldehyde-3-phosphate dehydrogenase (GAPDH)
	Glycine--tRNA ligase
	Golgi membrane protein 1
	Heat shock 70 kDa protein
	Heat shock 72 kDa protein
	Heat shock cognate 71 kDa protein
	Heat shock protein beta-1
	Heat shock protein HSP 90-alpha
	Heat shock protein HSP 90-beta
	Heterogeneous nuclear ribonucleoprotein A1
	Heterogeneous nuclear ribonucleoproteins A2/B1
	Histone H1.5
	Histone H2B type 1-M
	Immunoglobulin superfamily containing leucine-rich repeat protein
	Importin subunit beta-1
	Inactive serine protease PAMR1
	Insulin-like growth factor binding protein 3
	Insulin-like growth factor binding protein 4
	Insulin-like growth factor binding protein 5
	Insulin-like growth factor binding protein 6
	Insulin-like growth factor binding protein 7
	Inter-alpha-trypsin inhibitor heavy chain H2
	Inter-alpha-trypsin inhibitor heavy chain H3
	Inter-alpha-trypsin inhibitor heavy chain H4
	Keratin, type I cytoskeletal 10
	Keratin, type I cytoskeletal 9
	Keratin, type II cytoskeletal 1
	Lactadherin
	Lactotransferin
	Laminin subunit alpha-2
	Laminin subunit alpha-4
	Laminin subunit beta-1
	Laminin subunit beta-2
	Laminin subunit gamma-1
	Latent transforming growth factor beta binding protein 1
	Latent-transforming growth factor beta-binding protein 2
	Legumain
	LIM and SH3 domain protein 1
	L-lactate dehydrogenase A chain
	L-lactate dehydrogenase B chain
	Lumican
	Lysosomal alpha-glucosidase
	Lysosomal protective protein
	Lysosomal Pro-X carboxypeptidase
	Macrophage colony-stimulating factor 1
	Malate dehydrogenase, cytoplasmic
	Malate dehydrogenase, mitochondrial
	Mannan-binding lectin serine protease 1
	Mannosyl-oligosaccharide 1,2-alpha-mannosidase IA
	Matrix metalloproteinase 2
	Matrix remodeling-associated protein 8 (Limitrin)
	Matrix-remodeling-associated protein 5
	Metalloproteinase inhibitor 1
	Metalloproteinase inhibitor 2
	Meteorin-like protein (Subfatin)
	Microfibril-associated glycoprotein 4
	Microfibrillar-associated protein 5
	Microtubule-associated protein 4 (MAP-4)
	Mitochondrial carrier homolog 1
	Moesin
	Multifunctional proCollagen, lysine hydroxylase and glycosyltransferase LH3
	Myeloid-derived growth factor (MYDGF)
	Myosin light polypeptide 6
	Myosin regulatory light chain 12A
	Myosin-9
	Myristoylated alanine-rich C-kinase substrate
	N-acetylglucosamine-1-phosphotransferase subunit gamma
	N-acetylglucosamine-6-sulfatase
	Neudesin
	Neuroblast differentiation-associated protein AHNAK (Desmoyokin)
	Neuropilin-1
	Neutral alpha-glucosidase AB
	Nidogen-1
	Nidogen-2
	Non-histone chromosomal protein HMG-17
	NPC intracellular cholesterol transporter 2
	Nucleobindin-1 (CALNUC)
	Nucleobindin-2
	Nucleolin (Protein C23)
	Nucleophosmin
	Olfactomedin-like protein 2B
	Olfactomedin-like protein 3
	Oligoribonuclease, mitochondrial
	Osteomodulin
	Osteonectin
	Out at first protein homolog
	Pentraxin-related protein PTX3
	Peptidase inhibitor 16
	Peptidyl-glycine alpha-amidating monooxygenase
	Peptidyl-prolyl cis-trans isomerase A
	Peptidyl-prolyl cis-trans isomerase B
	Peptidyl-prolyl cis-trans isomerase FKBP10
	Peptidyl-prolyl cis-trans isomerase FKBP1B
	Peptidyl-prolyl cis-trans isomerase FKBP9
	Peroxidasin homolog
	Peroxiredoxin-1
	Peroxiredoxin-6
	Phosphatidylethanolamine-binding protein 1
	Phosphoglycerate mutase 1
	Phospholipid transfer protein
	Phosphoserine aminotransferase
	Pituitary homeobox 3
	Plasminogen activator inhibitor 1
	Plastin-3
	Platelet-derived growth factor D
	Plectin
	Plexin-B2
	Podocan
	Prelamin-A/C
	Procathepsin L
	ProCollagen, C-endopeptidase enhancer 1
	ProCollagen,-lysine 1, 2-oxoglutarate 5-dioxygenase 1
	Profilin-1
	Progranulin
	Prolargin
	Prolow-density lipoprotein receptor-related protein 1
	Prolyl 3-hydroxylase 1
	Prosaposin
	Proteasome subunit alpha type-2
	Proteasome subunit alpha type-6
	Protein CutA
	Protein disulfide-isomerase
	Protein disulfide-isomerase A3
	Protein disulfide-isomerase A4
	Protein disulfide-isomerase A6
	Protein FAM3C
	Protein kinase C-binding protein NELL1
	Protein S100-A10
	Protein S100-A11
	Protein S100-A4
	Protein S100-A6
	Protein-lysine 6-oxidase
	Pseudokinase
	Pulmonary surfactant-associated protein A1
	Pulmonary surfactant-associated protein A2
	Putative elongation factor 1-alpha-like 3
	Putative phospholipase B-like 2
	Pyruvate kinase PKM
	Rab GDP dissociation inhibitor beta
	Reticulocalbin-1
	Reticulocalbin-3
	Rho GDP-dissociation inhibitor 1
	Ribonuclease 4 (RNase 4)
	Ribosome-binding protein 1
	Semaphorin-3C
	Semaphorin-7A
	Serine protease HTRA1
	Serine protease HTRA3
	Serpin A1
	Serpin E2
	Serpin F1
	Serpin F2
	Serpin G1
	Serpin H1
	SH3 domain-binding glutamic acid-rich-like protein 3
	Sialate O-acetylesterase
	Soluble scavenger receptor cysteine-rich domain-containing protein SSC5D
	Spectrin alpha chain, non-erythrocytic 1
	Spectrin beta chain, non-erythrocytic 1
	Spondin-2
	Stathmin
	Stromal cell derived factor 4
	Sulfhydryl oxidase 1 (hQSOX)
	Superoxide dismutase [Cu-Zn]
	Sushi repeat-containing protein SRPX
	Sushi, von Willebrand factor type A, EGF and pentraxin domain-containing protein 1
	Synaptic vesicle membrane protein VAT-1 homolog
	Talin-1
	Target of Nesh-SH3
	Tenascin
	Tenascin-X
	Testican-1
	Tetranectin
	Thioredoxin
	Thioredoxin domain-containing protein 5
	Thioredoxin reductase 1
	Thioredoxin-dependent peroxide reductase
	Thrombospondin-1
	Thrombospondin-2
	Thrombospondin-3
	Thrombospondin-5
	Thymosin beta-10
	Thymosin beta-4
	Tissue factor pathway inhibitor
	Transaldolase
	Transforming growth factor-beta-induced protein ig-h3
	Transgelin
	Transgelin-2 (Epididymis tissue protein Li 7e) (SM22-alpha homolog)
	Transitional endoplasmic reticulum ATPase
	Transketolase
	Triosephosphate isomerase
	Tripeptidyl-peptidase 1 (TPP-1)
	Tropomyosin-4
	Tryptophan--tRNA ligase
	Tubulin alpha 1A chain
	Tubulin beta chain
	Tumor protein D54
	Tyrosine-protein kinase receptor UFO
	Ubiquitin carboxyl-terminal hydrolase isozyme L1
	Ubiquitin-40S ribosomal protein S27a
	Vasorin
	Versican core protein
	Vimentin
	Vinculin
	Vitamin K-dependent protein S
	V-type proton ATPase subunit S1
	Zyxin

## Sheet: Table S5
ASC HYPOXIC SECRETOMES
Kalinina, et al. 2015	Frazier, et al. 2013		Author	Proteins identified
ADAMT- s like 1	Fibronectin		Kalinina, et al.	14
inter-alpha (globulin) inhibitor H2	Transforming growth factor beta 1 induced protein		Frazier, et al.	5
EGF-like repeats and discoidin I-like domains 3	Osteonectin		Overall	19
ribonclease, Rnase family, 4	Collagen type I alpha 1		Common	0
adrenomedullin	Collagen type I alpha 2
tyrosine-protein phosphatase non-receptor type substrate 1 (SIPRA)
fibrillin 2
glypican 1
transketolase
cartilage associated protein
heat shock protein 70 kDa family, member 13
reticulocalbin 2
peroxiredoxin 3
proteasome activator subunit 2

## Sheet: Table S6
SECRETOMES OF ASC EXPOSED TO PROINFLAMMATORY CYTOKINES
Lee M. J., et al., 2009	Lee Y et al., 2021		Commonly identified		Author	Proteins identified
10 kDa heat shock protein, mitochondrial	Actin-related protein 2/3 complex subunit 5		Tumor necrosis factor receptor superfamily member 11B		Lee M. J., et al.	118
14-3-3 protein epsilon	Agrin		Out at first protein homolog		Lee Y et al.	76
14-3-3 protein theta	Alpha-mannosidase 2		Interleukin-6		Overall	194
14-3-3 protein zeta/delta	Aminopeptidase (Fragment)		Collagen, type V, alpha 1		Common	9
40S ribosomal protein S18	Annexin		Tumor necrosis factor-inducible gene 6 protein
60S acidic ribosomal protein P2	Beta-1,4-galactosyltransferase 1		C-X-C motif chemokine 2
60S ribosomal protein L31	Cartilage oligomeric matrix protein variant (Fragment)		Stathmin
78 kDa glucose-regulated protein	C-C motif chemokine		C-C motif chemokine 2
Actin, cytoplasmic	C-C motif chemokine 2		Complement factor B
Actinin, alpha 1	cDNA FLJ34625 fis, clone KIDNE2015244, highly similar to Serine protease HTRA1
Astrocytic phosphoprotein PEA-15	cDNA FLJ51896, highly similar to Glia-derived nexin
Basement membrane-specific heparan sulfate proteoglycan	cDNA FLJ55667, highly similar to Secreted protein acidic and rich in cysteine
Benzodiazepine receptor ligand	cDNA FLJ58441, highly similar to Attractin
Beta globin	cDNA FLJ75774, highly similar to Homo sapiens lectin, mannose-binding 2 (LMAN2), mRNA
beta-2-microglobulin	cDNA FLJ77243, highly similar to Homo sapiens steroid sensitive gene 1 (URB), transcript variant 1, mRNA
Calmodulin	cDNA, FLJ79088, highly similar to UV excision repair protein RAD23 homolog B
Calreticulin	Complement factor B
Carbonic anhydrase 3	Chitinase 3-like 1 (Cartilage glycoprotein-39)
Cathepsin L1	Chondroitin sulfate proteoglycan 2 (Versican)
C-C motif chemokine 2	Collagen, type VII, alpha 1
CD44 antigen	Collagen, type XVI, alpha 1
CDNA FLJ59773, highly similar to 72 kDa type IV Collagenase	Collagen, type V, alpha 1
cDNA FLJ60884, highly similar to Collagen alpha-2(I) chain	Collagen, type XVIII, alpha 1
CDNA FLJ75379, highly similar to Homo sapiens inhibin, beta A	Coronin
cofilin-1	C-X-C motif chemokine
Coiled-coil domain-containing protein 80	C-X-C motif chemokine 2
Collagen, type IV, alpha 2	C-X-C motif chemokine 3
Collagen, type V, alpha 1	Cytokine receptor-like factor 1
Collagen, type VI, alpha 1	Disintegrin and metalloproteinase domain-containing protein 9
Complement C1r subcomponent	DnaJ homolog subfamily C member 3
Complement C1s subcomponent	Exostosin-1
Complement factor B	FST protein
Complement factor D	Gamma-glutamyl hydrolase
C-X-C motif chemokine 10	Glutaminyl-peptide cyclotransferase
C-X-C motif chemokine 2	Granulocyte-colony stimulating factor (Fragment)
C-X-C motif chemokine 5	Growth-regulated alpha protein
C-X-C motif chemokine 6	HS24/P52
Elongation factor 1-alpha 1	Inactive tyrosine-protein kinase 7
Endoplasmin	Insulin-like growth factor binding protein 5
Endosialin	Integrin beta-like protein 1
Endothelial protein C receptor	Intercellular adhesion molecule 1
Enolase	Interleukin-11
Eukaryotic translation initiation factor 5A-1	Interleukin-6
Extracellular matrix protein 1	Isoform 2C2A of Collagen alpha-2(VI) chain
Ezrin	Lectin galactoside-binding soluble 3 binding protein isoform 1 (Fragment)
Fibulin-2	Leukemia inhibitory factor
Filamin-A	L-lactate dehydrogenase B chain
Filamin-C	Macrophage colony-stimulating factor 1
Fructose-bisphosphate aldolase	Mannosyl-oligosaccharide 1,2-alpha-mannosidase IA
Full-length cDNA clone CS0DI011YN22 of Placenta of Homo sapiens	Matrix metalloproteinase 1 preproprotein variant (Fragment)
Galectin-1	Meteorin-like protein
Galectin-3-binding protein	Multifunctional fusion protein
Glia-derived nexin	Neuropilin
Glutathione S-transferase P	Nidogen-2
Heat shock cognate 71 kDa protein	Out at first protein homolog
Heat shock protein beta-1	Pappalysin-1
Heat shock protein HSP 90-alpha	Phospholipid transfer protein
Hemoglobin, alpha	Plastin 3 variant (Fragment)
Heterogeneous nuclear ribonucleoprotein K	Polypeptide N-acetylgalactosaminyltransferase 2
Histidine triad nucleotide-binding protein 1	Polypeptide N-acetylgalactosaminyltransferase 5
HLA class I histocompatibility antigen, Cw-3 alpha chain	PRKCSH protein (Fragment)
Immunoglobulin superfamily containing leucine-rich repeat protein	Proteasome subunit beta type-6
Insulin-like growth factor binding protein 4	Stathmin
Insulin-like growth factor binding protein 6	Stromal cell derived factor 4
Insulin-like growth factor binding protein 7	Stromelysin-1
Integral membrane protein 2B	Thymosin beta-4
Interleukin-6	Tissue factor pathway inhibitor 2
Interleukin-8	Tumor necrosis factor receptor superfamily member 11B
Keratin, type II cytoskeletal 8	Tumor necrosis factor-inducible gene 6 protein
L-lactate dehydrogenase A chain	Tyrosine-protein kinase receptor
Lysyl oxidase homolog 2	Uncharacterized protein
Macrophage migration inhibitory factor 1	Uncharacterized protein DKFZp686P17171
Matrix metalloproteinase 1	Uncharacterized protein RTN4 (Fragment)
Matrix metalloproteinase 2	Uncharacterized protein WBSCR1 (Fragment)
MHC class I antigen	Urokinase plasminogen activator surface receptor (Fragment)
Mitochondrial import inner membrane translocase subunit Tim8 A	YWHAE/FAM22B fusion protein (Fragment)
Myosin regulatory light chain MRLC3
Out at first protein homolog
Pentraxin-related protein PTX3
peptidase inhibitor 16
Peptidyl-prolyl cis-trans isomerase B
Periostin, osteoblast specific factor
Peroxiredoxin-6
Phosphatidylethanolamine-binding protein 1
Plasma protease C1 inhibitor
Plasminogen activator inhibitor 1
Plasminogen activator inhibitor 2
Polyadenylate-binding protein 1
Proenkephalin A
Profilin-1
Prosaposin
Protein disulfide-isomerase
Protein disulfide-isomerase A3
Protein S100-A11
Protein S100-A13
Pyruvate kinase isozymes M1/M2
Reticulocalbin-1
Serine protease HTRA1
Serpin H1
SH3 domain-binding glutamic acid-rich-like protein 3
Signal peptide, CUB and EGF-like domain-containing protein 3
Stanniocalcin-2
Stathmin
Stromal cell-derived factor 1
Sulfhydryl oxidase 1
Target of Nesh-SH3
Thrombospondin-1
Transforming growth factor-beta-induced protein ig-h3
Transgelin-2
Triosephosphate isomerase
Tropomyosin alpha-4 chain
Tubulin alpha 1B chain
Tubulin beta chain
Tumor necrosis factor receptor superfamily member 11B
Tumor necrosis factor-inducible gene 6 protein
Ubiquitin carboxyl-terminal hydrolase
Vasorin
vimentin

## Sheet: Table S7
Proteins found to be common within ASC normoxic secretomes (48h and 72h)	Uniprot ID	Gene Ontology (biological process)	Gene Ontology (molecular function)
Fibronectin 1	P02751	acute-phase response [GO:0006953]; angiogenesis [GO:0001525]; biological process involved in interaction with symbiont [GO:0051702]; blood coagulation, fibrin clot formation [GO:0072378]; calcium-independent cell-matrix adhesion [GO:0007161]; cell adhesion [GO:0007155]; cell-matrix adhesion [GO:0007160]; cell-substrate junction assembly [GO:0007044]; endodermal cell differentiation [GO:0035987]; …	chaperone binding [GO:0051087]; collagen binding [GO:0005518]; disordered domain specific binding [GO:0097718]; enzyme binding [GO:0019899]; extracellular matrix structural constituent [GO:0005201]; heparin binding [GO:0008201]; identical protein binding [GO:0042802]; integrin binding [GO:0005178]; peptidase activator activity [GO:0016504]; protease binding [GO:0002020]; protein C-terminus bindin…
Collagen, type I, alpha 2	P08123	blood vessel development [GO:0001568]; bone mineralization [GO:0030282]; cellular response to amino acid stimulus [GO:0071230]; collagen fibril organization [GO:0030199]; collagen metabolic process [GO:0032963]; extracellular matrix assembly [GO:0085029]; extracellular matrix organization [GO:0030198]; odontogenesis [GO:0042476]; protein heterotrimerization [GO:0070208]; regulation of blood press…	extracellular matrix structural constituent [GO:0005201]; extracellular matrix structural constituent conferring tensile strength [GO:0030020]; identical protein binding [GO:0042802]; metal ion binding [GO:0046872]; platelet-derived growth factor binding [GO:0048407]; protease binding [GO:0002020]; protein-macromolecule adaptor activity [GO:0030674]; SMAD binding [GO:0046332]
Collagen, type VI, alpha 1	P12109	cell adhesion [GO:0007155]; cellular response to amino acid stimulus [GO:0071230]; endodermal cell differentiation [GO:0035987]; osteoblast differentiation [GO:0001649]	collagen binding [GO:0005518]; extracellular matrix structural constituent conferring tensile strength [GO:0030020]; platelet-derived growth factor binding [GO:0048407]
Collagen, type I, alpha 1	P02452	blood vessel development [GO:0001568]; bone trabecula formation [GO:0060346]; cartilage development involved in endochondral bone morphogenesis [GO:0060351]; cellular response to amino acid stimulus [GO:0071230]; cellular response to epidermal growth factor stimulus [GO:0071364]; cellular response to fibroblast growth factor stimulus [GO:0044344]; cellular response to fluoride [GO:1902618]; cellu…	extracellular matrix structural constituent [GO:0005201]; extracellular matrix structural constituent conferring tensile strength [GO:0030020]; identical protein binding [GO:0042802]; metal ion binding [GO:0046872]; platelet-derived growth factor binding [GO:0048407]; protease binding [GO:0002020]
Collagen, type III, alpha 1	P02458	anterior head development [GO:0097065]; cartilage condensation [GO:0001502]; cartilage development [GO:0051216]; cartilage development involved in endochondral bone morphogenesis [GO:0060351]; cellular response to BMP stimulus [GO:0071773]; central nervous system development [GO:0007417]; chondrocyte differentiation [GO:0002062]; collagen fibril organization [GO:0030199]; embryonic skeletal joint…	extracellular matrix structural constituent [GO:0005201]; extracellular matrix structural constituent conferring tensile strength [GO:0030020]; identical protein binding [GO:0042802]; metal ion binding [GO:0046872]; MHC class II protein binding [GO:0042289]; platelet-derived growth factor binding [GO:0048407]; proteoglycan binding [GO:0043394]
Lumican	P51884	collagen fibril organization [GO:0030199]; positive regulation of transcription by RNA polymerase II [GO:0045944]; positive regulation of transforming growth factor beta1 production [GO:0032914]; visual perception [GO:0007601]	collagen binding [GO:0005518]; extracellular matrix structural constituent [GO:0005201]; extracellular matrix structural constituent conferring compression resistance [GO:0030021]
Collagen, type VI, alpha 2	P12110	cell adhesion [GO:0007155]; response to glucose [GO:0009749]	collagen binding [GO:0005518]; extracellular matrix structural constituent conferring tensile strength [GO:0030020]
osteonectin	P09486	anatomical structure development [GO:0048856]; negative regulation of angiogenesis [GO:0016525]; negative regulation of endothelial cell proliferation [GO:0001937]; positive regulation of endothelial cell migration [GO:0010595]; regulation of cell morphogenesis [GO:0022604]	calcium ion binding [GO:0005509]; collagen binding [GO:0005518]; extracellular matrix binding [GO:0050840]
Proteins found to be common within ASC secretomes resulted of ASC exposed to cytokines	Uniprot ID	Gene Ontology (biological process)	Gene Ontology (molecular function)
Tumor necrosis factor receptor superfamily member 11B	E5RFV7
Out at first protein homolog	E9PJ29
Interleukin-6	P05231	cytokine activity [GO:0005125]; growth factor activity [GO:0008083]; interleukin-6 receptor binding [GO:0005138]	acute-phase response [GO:0006953]; cellular response to hydrogen peroxide [GO:0070301]; cellular response to lipopolysaccharide [GO:0071222]; cellular response to virus [GO:0098586]; cytokine-mediated signaling pathway [GO:0019221]; defense response to Gram-negative bacterium [GO:0050829]; defense response to Gram-positive bacterium [GO:0050830]; defense response to virus [GO:0051607]; endocrine …
Collagen, type V, alpha 1	P20908	extracellular matrix structural constituent [GO:0005201]; extracellular matrix structural constituent conferring tensile strength [GO:0030020]; heparin binding [GO:0008201]; integrin binding [GO:0005178]; metal ion binding [GO:0046872]; platelet-derived growth factor binding [GO:0048407]; proteoglycan binding [GO:0043394]	blood vessel development [GO:0001568]; cell adhesion [GO:0007155]; cell migration [GO:0016477]; collagen biosynthetic process [GO:0032964]; collagen fibril organization [GO:0030199]; extracellular matrix organization [GO:0030198]; eye morphogenesis [GO:0048592]; heart morphogenesis [GO:0003007]; integrin biosynthetic process [GO:0045112]; negative regulation of endodermal cell differentiation [GO…
Tumor necrosis factor-inducible gene 6 protein	P98066	calcium ion binding [GO:0005509]; carboxylic ester hydrolase activity [GO:0052689]; fibronectin binding [GO:0001968]; hyaluronic acid binding [GO:0005540]	cell adhesion [GO:0007155]; cell-cell signaling [GO:0007267]; fibronectin fibril organization [GO:1905590]; hyaluronan metabolic process [GO:0030212]; inflammatory response [GO:0006954]; negative regulation of BMP signaling pathway [GO:0030514]; negative regulation of inflammatory response [GO:0050728]; negative regulation of neutrophil chemotaxis [GO:0090024]; negative regulation of osteoblast d…
C-X-C motif chemokine 2	P19875	chemokine activity [GO:0008009]; CXCR chemokine receptor binding [GO:0045236]	antimicrobial humoral immune response mediated by antimicrobial peptide [GO:0061844]; cellular response to lipopolysaccharide [GO:0071222]; chemokine-mediated signaling pathway [GO:0070098]; chemotaxis [GO:0006935]; inflammatory response [GO:0006954]; killing of cells of another organism [GO:0031640]; neutrophil chemotaxis [GO:0030593]; response to molecule of bacterial origin [GO:0002237]
Stathmin	P16949	tubulin binding [GO:0015631]	axonogenesis [GO:0007409]; establishment of skin barrier [GO:0061436]; hepatocyte growth factor receptor signaling pathway [GO:0048012]; intracellular signal transduction [GO:0035556]; microtubule depolymerization [GO:0007019]; mitotic cytokinesis [GO:0000281]; mitotic spindle organization [GO:0007052]; negative regulation of guanyl-nucleotide exchange factor activity [GO:1905098]; negative regul…
C-C motif chemokine 2	J3KRT7	chemokine activity [GO:0008009]	immune response [GO:0006955]
Complement factor B	P00751	complement binding [GO:0001848]; serine-type endopeptidase activity [GO:0004252]	complement activation [GO:0006956]; complement activation, alternative pathway [GO:0006957]; positive regulation of immune response [GO:0050778]; positive regulation of opsonization [GO:1903028]; proteolysis [GO:0006508]; response to bacterium [GO:0009617]

## Sheet: Immunophenotypes
	CD29	CD10	CD14	CD34	CD44	CD45	CD73	CD90	CD105	CD133	CD146	CD235a	CD271	HLA-ABC	HLA-DR	VEGFRS	MSCA-1	SSEA4	CD31	CD11b	Sca-1	CD144	CD49d	CD13	CD40	CD80	CD86	CD71	CD140b	CD184
Petrenko, 2020	+	+	-	+	+	-	+	+	+	-	-	-	-	+	-	-	+	-
Tachida, 2015	+				+	-		+											+	-
Nahar, 2018	+			-	+	-															+
Rehman, 2004				+		-																+
Prichard, HL. 2006
Kilroy, G. E., 2007	+				+	-	+	+							-
Zvonic, S., 2007
Sadat, S 2007			-	-	+	-		+	+						-					-
Chiellini, C., 2008
Wei, 2008
Lee, M. J., 2010	+				+			+	+
Kim, J. 2010
Park, BS. 2010							+	+	+														-
Peter J. Amos, BS. 2010				-		-													-
Nakanishi, C., 2011
Moon, KM. 2012				-			+	+	+														-
Ivanova-Todorova, E. et al 2012
Frazier, T.P 2013
Amable, P.R. et al. 2014			-	-		-	+	+	+						-
Kim, D. et al 2014						-	+		+										-
Kalinina, N. et al. 2015						-	+	+	+
Riis, S. et al 2016
Xu, L. et al. 2016
Xu, Y. et al. 2016	+			-			+																					-
Oliva-Oliveira, W. et al 2017				-		-	+	+	+								-
Oliva-Oliveira, W. et al 2017					+																								+	+
Nakashima, Y. et al. 2018	+			-	+	-
Niada, S. et al. 2018
Velier, M. et al. 2019	+			-	+	-	+	+	+						-									+	-	-	-
Saijo H. et al 2019
Kehl, D. et al 2019			-	-		-	+	+	+
Ragni E. et al 2020				-	+	-	+	+											-
Overath, J.M. et al					+	-		+	+												+
